# Supplementary material for: Evidence to Underpin Vitamin A Requirements and Upper Limits in Children Aged 0 to 48 Months: A Scoping Review
Source: Nutrients. 2022 Jan 18;14(3):407. doi: 10.3390/nu14030407 (PMC8840537; doi:10.3390/nu14030407)
Supplement: Supplementary file 1 [file nutrients-14-00407-s001.zip]

Archive with 3 entries (2 files):
- Vit A scoping review supp files 14Jan2022/
- Vit A scoping review supp files 14Jan2022/nutrients-1494176-supplementary 14Jan2022.pdf
- Vit A scoping review supp files 14Jan2022/supplementary dataset Vitamin A Tables - WHO Scoping excel 14Jan2022.xlsx
