# Supplementary material for: Evidence to Underpin Vitamin A Requirements and Upper Limits in Children Aged 0 to 48 Months: A Scoping Review
Source: Nutrients. 2022 Jan 18;14(3):407. doi: 10.3390/nu14030407 (PMC8840537; doi:10.3390/nu14030407)
Supplement: Supplementary file 1 [file nutrients-14-00407-s001.zip › Vit A scoping review supp files 14Jan2022/supplementary dataset Vitamin A Tables - WHO Scoping excel 14Jan2022.xlsx]

## Sheet: 1. Awaiting assessment
Excel sheet 1. Awaiting assessment
Title	Authors	Abstract (where there is one)	Year		Journal	volume	issue	pages		DOI
These studies are potentially relevant to the scoping review but could not be assessed for inclusion as we were unable to access full text copies (not organised by study design as often unclear) - they should be assessed for potential systematic reviews in this area
Title	Authors	Abstract (where available)	Published Year	Published Month	Journal	Volume	Issue	Pages	Accession Number	DOI	Ref	Covidence #	Study	Notes	Tags
Clinical profile, severity pattern and socio-demographic risk factors of acute lower respiratory tract infection (Alrti) in children in Enugu, Nigeria	Chinawa A.; Chinawa J.; Nduagubam O.; Chukwu B.; Nwokoye I.; Amadi O.; Ndu I.; Aronu A.; Eze J.	Introduction: Acute lower respiratory tract infection (ALRTI) is a major public health problem that causes significant morbidity and mortality and is the main reason for utilization of health services among children. Objective(s): The study aimed to evaluate the clinical profile, severity pattern, and sociodemographic risk factors of ALRTI in hospitalized children under the age of five years in t…	2020	/	Current Respiratory Medicine Reviews	16	2	123-131		http://dx.doi.org/10.2174/1573398X16999200727172120	2005564831	#21810	Chinawa 2020	Harriet Getley (2021-05-04 20:33:17)(Select): UEA has access to full text - link didnt work for me;	ILL required
Effect of zinc, vitamin a-based school snack and nutritional status on diarhheal morbidity among children aged 5-7 years in Tuban: A crossectional study	Prasiwi N.W.; Hanim D.; Nuhriawangsa A.M.P.	In many developing countries, about 25% of children deaths were due to diarrheal disease. Diarrheal infection and malnutrition have always been intricately related. Micronutrient deficiencies have increased susceptibility to infection, and infection caused food intake disorder, nutrient malabsorption, and intermediary metabolism. Among children ages 5-7 years, school snacks provide almost 40% of …	2020	/	Indian Journal of Public Health Research and Development	11	2	1571-1576		http://dx.doi.org/10.37506/v11/i2/2020/ijphrd/195049	2004452047	#22360	Prasiwi 2020	Julii Brainard (2021-05-05 02:22:01)(Select): something wrong with reference, it's not there;	ILL required
Bioavailability of selected micronutrients in teff-based complementary infant foods	Tenagashaw M.W.; Kinyuru J.N.; Kenji G.M.; Melaku E.T.; Huyskens-Keil S.	Background: The problem of micronutrient malnutrition is affecting millions of infants in the developing countries. One of the major issues that aggravates the problem is lack of appropriately processed complementary foods in which the bioavailability of the major micronutrients is improved. Method(s): Teff, soybean and orange-fleshed sweet potato were separately processed into their respective f…	2019	/	Current Nutrition and Food Science	15	3	257-264		http://dx.doi.org/10.2174/1573401313666170912165424	2001953116	#24257	Tenagashaw 2019		ILL required
Impact of Crude Palm Oil Fortified Cookies Supplementation on Anthropometry, Vitamin A and Hematological Status of School Children in India.	Ranjan, Sobhana; Passi, Santosh J; Singh, Som N	Objectives: Food-based strategies remain the most sustainable solutions for combating micronutrient deficiencies. Crude palm oil being the richest natural source of beta-carotene, the study aimed to assess the impact of crude palm oil fortified cookies supplementation on anthropometry, vitamin A and hematological status of school children. Methods: 444 children (boys-226, girls-218), aged 5-13 ye…	2019	/	International journal for vitamin and nutrition research. Internationale Zeitschrift fur Vitamin- und Ernahrungsforschung. Journal international de vitaminologie et de nutrition	89	2021-06-05	321-330		https://dx.doi.org/10.1024/0300-9831/a000478	30932787	#2096	Ranjan 2019	Julii Brainard (2021-04-25 07:47:52)(Select): could probably find it on https://pactr.samrc.ac.za/ but very slow to load;	ILL required
Assessment of risk factors for type i diabetes mellitus: A case-control study	Siadat Z.D.; Golshiri P.; Hashemipour M.; Ghaffarpour M.S.; Ghaffarpour A.H.	Background: Epidemiologic studies show that the prevalence of type I diabetes mellitus is different in several areas in Iran. The aim of this study was comparison of the risk factors of type I diabetes between the children with and without this disease in Isfahan Province, Iran. Method(s): In a case-control study during 2013-2014, 175 patients with type I diabetes as case group and 350 healthy ch…	2017	/	Journal of Isfahan Medical School	34	414	1610-1616			614829064	#27207	Siadat 2017	Julii Brainard (2021-05-05 01:43:09)(Select): Persian;	ILL required
Status and intakes in vitamin A of a sample of young children Algerians	Alouache A.; Hamma A.S.; Zenia S.; Benlatreche C.	The prevalence of vitamin A deficiency was assessed on 102 preschool children from a disadvantaged population of the city of Constantine. A questionnaire for parents was used to collect data on the child. Alimentary profiles were also raised. Vitamin A deficiency affects only 5.88% of children. For the entire sample, the diet is low in vegetables, fruits and meats. The vitamin A intakes are above…	2017	/	Cahiers de Nutrition et de Dietetique	52	2	100-105		http://dx.doi.org/10.1016/j.cnd.2016.10.005	613942639	#27216	Alouache 2017	Natalia Jones (2021-04-20 01:14:24)(Select): no full text. ILL required;	ILL required
Impact of Nutrition on Bronchopulmonary Dysplasia	Poindexter B.B.; Martin C.R.		2015	/	Clinics in Perinatology	42	4	797-806		http://dx.doi.org/10.1016/j.clp.2015.08.007	606698517	#29269	Poindexter 2015		ILL required
Connecting early life undernutrition to hearing loss: Evidence from Nepal	Emmett S.D.; Schmitz J.; Khatry S.K.; Wu L.; LeClerq S.; Karna S.; Pillion J.; West Jr. K.P.	Objective: Assess influences of early life undernutrition on young adult hearing loss in Nepal. Design(s): Ear health was assessed in 2378 Nepalese young adults (14-23 y) who as preschoolers participated in a 4-monthly placebo-controlled, randomized vitamin A (VA, 200,000 IU) supplement trial ('89-'92). At baseline, children were measured for WT, HT and MUAC. Parents were queried about ear discha…	2015	/	FASEB Journal	29	1 Meeting Abstracts				71863901	#28875	Emmett 2015		1VitA carotene retinoids; 2C intake outcome; 3B RCT trial
[Effect of vitamin A supplements on iron metabolic homeostasis for preschoolers].	Chen, Ke; Zhang, Lan; Luo, Hongyi; Wang, Jin; Li, Qin; Mao, Meng	OBJECTIVE: To explore the effect of vitamin A (VA) combined iron supplements on iron metabolic homeostasis for preschoolers., METHODS: About 445 preschoolers with aged 3-6 years old from eight kindergartens in Pixian county, Chengdu were recruited into this trial from March to September, 2011. All subjects met the inclusion criteria were randomly divided into four groups using random number table…	2014	/	Zhonghua yu fang yi xue za zhi [Chinese journal of preventive medicine]	48	1	18-22			24713285	#5804	Chen 2014	Harriet Getley (2021-05-27 20:01:44)(Select): Article ordered 27/5/2021 request number 208201274;	1Fe iron haem ferritin; 1VitA carotene retinoids; 2D absorption stores
[Effect of dietary vitamin A intake on plasma vitamin A concentration in preschool children of Banan district, Chongqing, China].	Peng, Rong; Wei, Xiao-ping; Liang, Xiao-hua; Chen, Jie; Liu, You-xue; Zhang, Ting; Li, Ting-yu	OBJECTIVE: To study the relationship between dietary vitamin A intake and plasma vitamin A concentration, and establish the theoretical basis for dietary intake predicting vitamin A nutritional status., METHODS: By using cluster sampling, 492 children aged 2-7 years in kindergartens in Banan district of Chongqing were selected. A cross-sectional nutrition and health survey was conducted, includin…	2014	/	Beijing da xue xue bao. Yi xue ban = Journal of Peking University. Health sciences	46	3	366-72			24943012	#5959	Peng 2014
The potential of orange-fleshed sweet potato to prevent vitamin A deficiency in Africa.	Gurmu, Fekadu; Hussein, Shimelis; Laing, Mark	PURPOSE: Vitamin A deficiency is among major health problems worldwide that leads to blindness, retarded growth and death, particularly in developing countries. In these countries, vitamin A deficiency largely affects pre-school children, pregnant and lactating mothers, and the rural poor. For instance, the predicted prevalence of vitamin A deficiency for 36 sub-Saharan African countries is 19.1%…	2014	/	International journal for vitamin and nutrition research. Internationale Zeitschrift fur Vitamin- und Ernahrungsforschung. Journal international de vitaminologie et de nutrition	84	2021-02-01	65-78		https://dx.doi.org/10.1024/0300-9831/a000194	25835237	#4217	Gurmu 2014		ILL required
The research for the relationship between nutritional status of vitamin A in infant's body and immunization effect of hepatitis B and measles vaccine.	Ni, Shumei; Wei, Ling; Liu, Ying; Tang, Jinglei	This paper is to discuss the relationship among the nutritional status of vitamin A in infant's body, antibody level of hepatitis B's surface and antibody concentration of measles IgG.2ml of infant's venous blood is collected according to the inclusion criteria in planned immunization agencies at the local hospital; the method of combining dietary record review for 24 hours and diet records of 2 …	2014	/	Pakistan journal of pharmaceutical sciences	27	5 Suppl	1599-604			25262504	#6088	Ni 2014	Julii Brainard (2021-05-04 20:13:31)(Select): most of the journal is online but not this;	ILL required
Dietary intake of calcium, vitamins A and E and bleeding on probing in Sri Lankan preschoolers.	Nanayakkara, V; Ekanayake, L; Silva, R	OBJECTIVE: To determine the prevalence of gingival bleeding on probing and the associations between dietary intake of calcium, vitamins A and E and gingival bleeding on probing in Sri Lankan preschool children., BASIC RESEARCH DESIGN: A cross-sectional study., PARTICIPANTS: 784 children aged 48-72 months attending preschools in the Kegalle district and their mothers/carers., RESULTS: The prevalen…	2014	/	Community dental health	31	3	153-7			25300149	#6106	Nanayakkara 2014		ILL required
The relationship between nutritional status, vitamin A and zinc levels and oxidative stress in patients with ataxia-telangiectasia.	da Silva, R; dos Santos-Valente, E C; Burim Scomparini, F; Saccardo Sarni, R O; Costa-Carvalho, B T	BACKGROUND: Ataxia-telangiectasia (A-T) is a rare and degenerative disease that leads to varying degrees of immunodeficiency, oxidative stress, and malnutrition. Vitamin A and zinc are essential for immune function and antioxidant defence., OBJECTIVE: To compare levels of retinol, beta carotene, and zinc in patients with ataxia-telangiectasia and healthy controls., METHODS: We performed a cross-s…	2014	/	Allergologia et immunopathologia	42	4	329-35		https://dx.doi.org/10.1016/j.aller.2013.02.013	23769738	#5438	daSilva 2014	Julii Brainard (2021-05-04 20:08:25)(Select): uea says we have access but not finding FT;	ILL required
Clinical spectrum of corneal morbidity pattern due to vitamin A deficiency disorder in children in a sub- Himalayan rural population	Mukhopadhyay S.; Bandyopadhyay S.K.; Dutta J.; Panigrahi P.; Sen S.; Deb S.; Deb R.K.	Vitamin A deficiency disorder is a well-known preventable cause of bilateral blindness among school going population. The burden of the disease is further amplified by wide spread prevalence of worm infestation, anaemia, diarrhoea and malnutrition in remote underserved areas. Against this background the current study is undertaken to report the clinical spectrum of vitamin A deficiency disorder f…	2013	/	Journal of the Indian Medical Association	111	7	456-458			369883246	#31215	Mukhopadhyay 2013		ILL required
The prevention of food allergy in children.	Szajewska, Hania	PURPOSE OF REVIEW: This article reports recent advances in early nutritional strategies used in the prenatal/postnatal periods for preventing allergies in children., RECENT FINDINGS: Exclusive breastfeeding for 6 months is a desirable goal; however, with regard to allergy, the results of studies are inconsistent, showing a protective effect, no effect, or even a predisposing effect. For infants w…	2013	/	Current opinion in clinical nutrition and metabolic care	16	3	346-50		https://dx.doi.org/10.1097/MCO.0b013e32835e365f	23324902	#6832	Szajewska 2013		ILL required
Issues and controversies with vitamin A in childhood.	Murguia Peniche, Maria Teresa	Vitamin A deficiency is common in the developing world. Vitamin A supplementation (VAS) has been used to prevent or treat vitamin A deficiency and to decrease mortality and morbidity in children. However, there are still controversial issues in relation to the role of universal VAS in different populations. Thus, studies that look at mortality outcomes reveal that VAS decreases mortality in child…	2012	/	Nestle Nutrition Institute workshop series	70	101577268	91-102		https://dx.doi.org/10.1159/000337447	25825299	#6982	MurguiaPeniche 2012		ILL required
[Serum retinol and carotenoid of rural infants and young children in Linyi of Shangdong Province and analysis on their related influencing dietary factors].	Fan, Ping; Shen, Yao; Li, Yonghua; Ma, Aiqin; Sun, Zhongqing; Wang, Zhixu	OBJECTIVE: The study was carried out to determine serum retinol and carotenoid of infants and young children in rural areas, and to explore their related dietary factors., METHODS: A total of 254 rural healthy infants and young children aged 6-24 month-old were recruited from a program for health examination and feeding survey conducted in villages in Meibu of Linyi of Shandong Province by cluste…	2012	/	Wei sheng yan jiu = Journal of hygiene research	41	3	424-8			23050441	#6424	Fan 2012		ILL required
Assessment of vitamin A status.	McLaren, D S; Kraemer, K		2012	/	World review of nutrition and dietetics	103	xqn, 0117263	52-64			23008037	#6400	McLaren 2012		ILL required
Bioavailability of carotenoids.	McLaren, D S; Kraemer, K		2012	/	World review of nutrition and dietetics	103	xqn, 0117263	27-32			23008035	#6398	McLaren 2012		ILL required
Interaction of vitamin A and other micronutrients.	McLaren, D S; Kraemer, K		2012	/	World review of nutrition and dietetics	103	xqn, 0117263	101-5			23008041	#6404	McLaren 2012		ILL required
Dietary vitamin A intake and serum retinol concentrations of preschool children from different socio-economical levels in Izmir, Turkey.	Midyat, Levent; Zafer Kurugol, N; Aksit, Sadik; Tanriverdi, Mahir; Yagci, Rasit Vural	AIM: Vitamin A deficiency (VAD), especially in its subclinical form, is a world health problem in young children. The aim of this study was to determine the prevalence of VAD among preschool children in various socio-economic groups in Izmir, Turkey., METHODS: One hundred and one children aged 24-59 months were selected for the study with cluster sampling method. A questionnaire was completed by …	2011	/	Acta paediatrica (Oslo, Norway : 1992)	100	7	e24-7		https://dx.doi.org/10.1111/j.1651-2227.2011.02142.x	21231958	#7693	Midyat 2011		1VitA carotene retinoids; 2A intake status; 2B status outcome; 3D cross sectional
[Impact of antioxidant vitamins and heavy metal levels at birth on neurodevelopment of children assessed at two years of age].	Li, Ting-yu; Zhang, Xuan; Wei, Xiao-ping; Liu, Yong-fang; Qu, Ping; Liu, You-xue; Chen, Jie	OBJECTIVE: Epidemiologic study on the perinatal interaction of antioxidant vitamins and heavy metals on offspring's intellectual development is extremely limited. The aim of this prospective cohort study was to investigate the status of maternal and cord blood antioxidant vitamins (Vitamin A, E and C) and heavy metals (lead, cadmium and mercury) at delivery and correlations between these antioxid…	2011	/	Zhonghua er ke za zhi = Chinese journal of pediatrics	49	6	439-44			21924057	#8020	Li 2011		ILL required
The impact of vitamin A supplementation on the immune system of vitamin A-deficient children.	de Azevedo Paiva, Adriana; Rondo, Patricia Helen; Rehder Vaz-de-Lima, Lourdes; de Freitas Oliveira, Carmem; Ueda, Mirthes; Goncalves-Carvalho, Cecilia; Reinaldo, Luis Gustavo	BACKGROUND & AIMS: To investigate the effect of vitamin A supplementation on parameters of the immune system of vitamin A-deficient children., METHODS: The study was carried out in four phases: 1) determination of serum retinol in 631 children from 36 to 83 months of age; 2) assessment of immunological markers [immunoglobulins and complement fractions, immunophenotyping of T and B lymphocytes, an…	2010	/	International journal for vitamin and nutrition research. Internationale Zeitschrift fur Vitamin- und Ernahrungsforschung. Journal international de vitaminologie et de nutrition	80	3	188-96		https://dx.doi.org/10.1024/0300-9831/a000017	21234860	#7574	deAzevedoPaiva 2010		ILL required
The vitamin A status of Zambian children in a community of vitamin A supplementation and sugar fortification strategies as measured by the modified relative dose response (MRDR) test.	Kafwembe, Emmanuel M; Chipipa, James; Njunju, Eric; Chilengi, Roma	The main objective of the study was to determine the vitamin A status of Zambian children less than five years of age in a community where strategies of vitamin A supplementation and consumption of vitamin A fortified sugar have been introduced. In a cross-sectional study, a total of 537 children were enrolled. Their vitamin A status was measured using the modified relative dose response (MRDR) t…	2009	/	International journal for vitamin and nutrition research. Internationale Zeitschrift fur Vitamin- und Ernahrungsforschung. Journal international de vitaminologie et de nutrition	79	1	40-7		https://dx.doi.org/10.1024/0300-9831.79.1.40	19839002	#8512	Kafwembe 2009		ILL required
Perinatal vitamin A status in relation to neurodevelopmental outcome at two years of age.	Zhang, Xuan; Chen, Ke; Wei, Xiao-Ping; Qu, Ping; Liu, You-Xue; Chen, Jie; Li, Ting-Yu	UNLABELLED: Information about the effect of antioxidant vitamins nutrition during pregnancy on offsprings intellectual development is extremely limited., OBJECTIVE: To investigate the correlation of antioxidant vitamins (Vitamin A, E and C) at delivery and the neurodevelopment of early childhood., METHOD: A total of 158 paired maternal-neonatal subjects were recruited. The serum concentrations of…	2009	/	International journal for vitamin and nutrition research. Internationale Zeitschrift fur Vitamin- und Ernahrungsforschung. Journal international de vitaminologie et de nutrition	79	4	238-49		https://dx.doi.org/10.1024/0300-9831.79.4.238	20209475	#8702	Zhang 2009		ILL required
[Differences in serum retinol level between the breastfed and non-breastfed children aged 0 to 23 months].	Zhang, Ye-wu; Tao, Fang-biao; Yin, Hui-ping; Zhu, Xiao-ming; Ji, Guo-ping; Kong, Sheng-hua; Song, Qing-hua; Chen, Jian-hua; Chu, Cheng-zhi; Li, Zhu	OBJECTIVE: Some recent studies found that high prevalence of vitamin A deficiency in the breastfed children. This study aimed to understand the differences in serum retinol level between breastfed and bottle-fed children aged 0 to 23 months and the possible causes of low level of serum retinol for the breastfed children., METHODS: Data for children aged 0 to 23 months were extracted from a popula…	2006	/	Zhonghua liu xing bing xue za zhi = Zhonghua liuxingbingxue zazhi	27	4	302-6			16875531	#10819	Zhang 2006		ILL required
[Effects of nutrient fortified complementary food supplements on development of infants and young children in poor rural area of Gansu Province].	Wang, Yu-ying; Wang, Fu-zhen; Wang, Ke' an; Chen, Chun-ming; Jin, Mei	OBJECTIVE: To investigate the effects of complementary food supplements on development of infants and young children in poor rural. METHODS In 5 poor counties of Gansu Province, children aged 4 - 12 months were enrolled and divided into two groups. In addition to the usual home-made complementary food, all the children were fed one package of either formula I or formula UI per day, protein and mi…	2006	/	Wei sheng yan jiu = Journal of hygiene research	35	6	772-4			17290764	#11181	Wang 2006		ILL required
[Effects of vitamin A nutritional status on the immune functions in young infants--reflection of relationship between nutrition and immunity in childhood].	Wang, Wei-ping		2006	/	Zhonghua er ke za zhi = Chinese journal of pediatrics	44	1	2021-06-03			16623994	#10788	Wang 2006		ILL required
Nutritional deficiency in a young child	Rozenberg G.		2005	/	Australian Journal of Medical Science	26	4	159			43015442	#35801	Rozenberg 2005		ILL required
Vitamin a deficiency and anaemia in young children living in a malaria endemic district of western Kenya.	Nabakwe, E C; Lichtenbelt, W Van M; Ngare, D K; Wierik, M; Westerterp, K R; Owino, O C	BACKGROUND: Vitamin A deficiency makes children vulnerable to infections and influences the outcome of various infections. In 1993 vitamin A deficiency was found to be a public health problem in Bungoma district of western Kenya., OBJECTIVE: To determine the prevalence of vitamin A deficiency, anaemia and malaria parasitaemia and to correlate these with haemoglobin, ferritin and acute phase respo…	2005	/	East African medical journal	82	6	300-6			16175781	#10590	Nabakwe 2005		ILL required
P.C. Sen Memorial best paper award on rural health practice: A study on visual acuity and vitamin A deficiency among primary school students in Naxalbari Village, Darjeeling district of West Bengal.	Bhattacharya, R N; Shrivastava, P; Sadhukhan, S K; Lahiri, S K; Chakravorty, M; Saha, J B	331 primary school students studying from Nursery classes to Class IV in 2 randomly selected schools in Naxalbari Village in Darjeeling district of West Bengal were tested for visual acuity (VA), Vitamin A deficiency (VAD) and Bitot's spot. 329 students could be tested for visual acuity whereas all 331 students were tested for VAD and Bitot's spot. The prevalence of abnormal Visual Acuity (VA) (V…	2004	/	Indian journal of public health	48	4	171-80			15709575	#10242	Bhattacharya 2004		ILL required
Impact of vitamin A megadose supplementation on the anthropometry of children and adolescents with non-hormonal statural deficit: a double-blind and randomized clinical study.	Sarni, Roseli Saccardo; Kochi, Cristiane; Ramalho, Rejane Andrea; Schoeps, Denise Oliveira; Sato, Kazue; Mattoso, Lilian; Pessotti, Cristiane Felix Ximenes; Souza, Fabiola Isabel Suano; Damiani, Flavia Maria; Catherino, Priscila	OBJECTIVE: To evaluate the intake of retinol and carotenoids, and their serum levels, as well as the impact of vitamin A supplementation on the anthropometry and body composition of children and adolescents with non-hormonal-related statural deficit., METHOD: Double-blind, randomized trial of 46 pre-pubertal patients, between 4 and 14 years of age, with normal growth rates. The subjects were divi…	2003	/	International journal for vitamin and nutrition research. Internationale Zeitschrift fur Vitamin- und Ernahrungsforschung. Journal international de vitaminologie et de nutrition	73	4	303-11			12951904	#11585	Sarni 2003		ILL required
Conjunctival impression cytology and biochemical assessment of vitamin A status in Nigerian children.	Ajaiyeoba, A I; Samaila, E; Adeyefa, A I	The study was part of a national survey designed as cross-sectional population survey to estimate the prevalence of Vitamin A deficiency in Nigeria. A multistage cluster random sampling technique was used to select about 163 children between 6 and 71 months of age in 2 health zones of Nigeria, for assessment of their vitamin A status. Conjunctival Impression Cytology (CIC) was compared with bioch…	2002	/	Nigerian journal of medicine : journal of the National Association of Resident Doctors of Nigeria	11	2	63-6			12221961	#13115	Ajaiyeoba 2002		ILL required
Prevalence of subclinical vitamin A deficiency and its affecting factors in 8 669 children of China.	Tan, Zangwen; Ma, Guanfu; Lin, Liangming; Liu, Chunyan; Liu, Yulin; Jiang, Jingxiong; Ren, Guizhen; Wang, Yalin; Hao, Yimei; He, Lu; Yao, Jingping	OBJECTIVE: The survey will reveal current status of subclinical vitamin A deficiency (SVAD) and explore its affecting factors in children of China., METHODS: Totally 8 669 children aged under 6 years were randomly selected from 14 provinces for clinical examination, health and dietary questionnaire and serum level of vitamin A measurement with fluorescence method. The cut-off value for SVAD was d…	2002	/	Zhonghua yu fang yi xue za zhi [Chinese journal of preventive medicine]	36	3	161-3			12410947	#13179	Tan 2002	Harriet Getley (2021-04-23 18:12:50)(Select): Full text not found;	ILL required
[Effects of vitamin A and iron supplementation on the improvement of iron status and immunological function in preschool children].	Lin, X; Tang, Y; Long, Z	OBJECTIVE: In order to understand the changes in immunological function in rural preschool children with lower levels of vitamin A and iron, and the effect of vitamin A and iron supplementation on the improvement of iron status and immunological function., METHODS: Serum vitamin A concentration and hemoglobin (Hb), serum iron (SI), transferrin saturation (TS), serum ferritin (SF) were determined …	2001	/	Zhonghua yu fang yi xue za zhi [Chinese journal of preventive medicine]	35	6	374-7			11840762	#12730	Lin 2001		ILL required
Impact of vitamin A supplementation to rural children on morbidity due to diarrhoea.	Sircar, B K; Ghosh, S; Sengupta, P G; Gupta, D N; Mondal, S K; Sur, D; Deb, M; Manna, B; Bhattacharya, S K	BACKGROUND AND OBJECTIVES: a number of studies have shown the association between vitamin A deficiency and the increased risk of diarrhoeal and other childhood morbidities and mortality. However, some studies have raised controversies regarding the reduction of the incidence of diarrhoea after vitamin A supplementation to children. This study was undertaken to evaluate the effectiveness of vitami…	2001	/	The Indian journal of medical research	113	gjf, 0374701	53-9			21901907	#12771	Sircar 2001	Julii Brainard (2021-05-05 01:02:14)(Select): effectively only back to 2003 or 2002;	ILL required
Vitamin A status of pre-school children in Ibadan (South West Nigeria), risk factors and comparison of methods of diagnosis.	Akinyinka, O O; Usen, S O; Akanni, A; Falade, A G; Osinusi, K; Ajaiyeoba, I A; Akang, E E	Vitamin A deficiency (VAD) and protein energy malnutrition (PEM), sharing common aetiological factors, are important public health problems in many developing, countries. A cross-sectional survey of the vitamin A status of 128 well nourished and 230 malnourished pre-school children was carried out in order to define factors associated with increased risks of VAD and also to determine the predicti…	2001	/	West African journal of medicine	20	3	243-8			11922160	#12750	Akinyinka 2001	Julii Brainard (2021-05-05 00:57:30)(Select): archives only go back to 2002;	ILL required
Red palm oil as a source of beta-carotene in a school biscuit used to address vitamin A deficiency in primary school children.	van Stuijvenberg, M E; Faber, M; Dhansay, M A; Lombard, C J; Vorster, N; Benade, A J	The effect of a biscuit with red palm oil as a source of beta-carotene was compared with the effect of a biscuit with beta-carotene from a synthetic source on the vitamin A status of primary school children in a randomised controlled trial. Children aged 5-11 years (n = 265) were randomly assigned to one of three groups: (1) placebo biscuit; (2) biscuit with synthetic beta-carotene as a vitamin A…	2000	/	International journal of food sciences and nutrition	51 Suppl	ccg, 9432922	S43-50			11271856	#12273	vanStuijvenberg 2000		ILL required
[Effect of green and yellow vegetables on serum carotenoid in children].	Yin, S; Gu, X; Xu, Q; Hu, S; Zhao, X; Gao, X; Tang, G	OBJECTIVE: To assay the effect of green and yellow vegetables on serum carotenoid concentration and its relation to serum retinol level in children., METHODS: A ten-week green and yellow vegetable intervention study was conducted in children aged 5.3 to 6.4 years of two classes in a kindergarten in Tai'an City of Shandong Province in early September 1996, one class of light-colored vegetable supp…	2000	/	Zhonghua yu fang yi xue za zhi [Chinese journal of preventive medicine]	34	2	89-91			11860907	#12308	Yin 2000		ILL required
Vitamin A in milk can potentially reduce the replication of enveloped viruses in infants.	Isaacs, C E; Xu, W; Kascsak, R; Pullarkat, R		2000	/	Advances in experimental medicine and biology	478	0121103, 2lu	377-8			11065090	#12510	Isaacs 2000	Julii Brainard (2021-04-09 21:20:34)(Select): book chapter;	ILL required
Nutritional status and nutrient intake of preschool children in northern Ghana.	Takyi, E E	OBJECTIVE: To determine the nutritional status and nutrient intake of preschool children in a sub-Sahelian setting so as to ascertain whether they meet the acceptable standards., DESIGN: Prospective/investigative study., SETTING: The study was carried out in Saboba, a rural sub-Sahelian village in northern Ghana., SUBJECTS: Five hundred and eighteen preschool children (2.5-6 years) drawn from thr…	1999	/	East African medical journal	76	9	510-5			10685322	#13743	Takyi 1999		ILL required
[Vegetables rich in carotenoids on the vitamin A status of children].	Gu, X; Yin, S; Xu, Q; Gao, X; Guangwen, T; Russell, R M	Vitamin A (VA) deficiency is still an important nutritional problem in our country. In order to determine whether plant carotenoids ingestion can improve VA nutrition, a study by using yellow and dark green vegetables was conducted in two classes of a kindergarten for ten weeks in September through December in 1996. The VA nutritional status was marginal to adequate among 41 children (5.3-6.6 yea…	1999	/	Wei sheng yan jiu = Journal of hygiene research	28	4	224-6			11938982	#13815	Gu 1999		ILL required
The overall nutritional quality of the diet is reflected in the growth of children from Niger	Tarini A.; Bakari S.; Delisle H.	Childhood malnutrition is widespread in the Sahel region of Africa. In Niger, the 1992 Population and Health Survey found that 32% of children under the age of five years had stunted growth and 16% had muscle wasting. Vitamin A deficiency and anemia are major health problems and it is thought that the rate of zinc deficiency is also high. However, very little is known about the dietary intakes of…	1999	/	Cahiers Sante	9	1	23-31			29479398	#39421	Tarini 1999		ILL required
Introduction of red palm oil into the 'ready to eat' used supplementary feeding programme through ICDS.	Sarojini, G; Nirmala, G; Geetha, R	Children attending the anganwadi centres were fed with Ready to eat (RTE) food containing 2g of Red Palm Oil (RPO). Daily children's attendance, their participation in the feeding programme, quantity of food supplement consumed were recorded. Heights, weights, clinical signs of vitamin A deficiency and morbidity pattern of the beneficiary children were assessed. There was increase in attendance o…	1999	/	Indian journal of public health	43	4	125-31			11243058	#13808	Sarojini 1999		ILL required
Supplementation of vitamin A lowers the occurrence rate of malaria morbidity by 30% in young children	Veuthey C.		1999	/	Medecine et Hygiene	57	2269	1786			29453318	#38993	Veuthey 1999		ILL required
The utility of toxicologic analysis in children with suspected ingestions	Belson M.G.; Simon H.K.; Sullivan K.; Geller R.J.	Objective: To evaluate the usefulness of toxicologic studies on the management of children with suspected ingestions. Design(s): Prospective, consecutive case series. Setting(s): Two tertiary care children's hospital emergency departments. Patient(s): All children <=18 years of age presenting with a suspected ingestion. Study Design: Pediatric emergency physicians completed a 14-point questionnai…	1999	/	Pediatric Emergency Care	15	6	383-387		http://dx.doi.org/10.1097/00006565-199912000-00003	29584971	#38929	Belson 1999		ILL required
Anaemia in Nigerian mothers and their children: relative importance of infections and iron deficiency.	Adelekan, D A; Adeodu, O O	The study assessed the relative contribution of infections and iron deficiency to anaemia in Nigerian mothers and their children. Sixty-one mother-child pairs were recruited. The mean ages of mothers and children were 31.05 +/- 9.35 years and 30.85 +/- 16.70 months, respectively. Dietary iron intake was used as proxy for iron status while anaemia was diagnosed by whole blood haemoglobin concentra…	1998	/	African journal of medicine and medical sciences	27	2021-04-03	185-7			10497645	#13516	Adelekan 1998		ILL required
The prevalence of inadequate vitamin A nutriture in preschool children of north and northeast Thailand.	Wanaratna, L; Sinawat, S; Vasantavisuthi, E; Thaineua, V	Previous surveys have suggested that preschool children in the North and Northeast of Thailand are at risk of inadequate vitamin A nutriture. Therefore, vitamin A status was assessed in 996 children aged 2-6 years in the North and Northeast Thailand during the dry (Feb.-April) and rainy (Sept.-Nov.) seasons. Approximately 1 per cent of samples during both periods exhibited serum retinol concentra…	1997	/	Journal of the Medical Association of Thailand = Chotmaihet thangphaet	80	3	139-46			9175380	#15050	Wanaratna 1997		ILL required
Dietary patterns in relation to vitamin A deficiency in children in the Red River Region of Vietnam	Khan N.C.; Khoi H.H.; Dung P.K.; Anh H.M.; Dung N.C.; West C.E.		1996	/	European Journal of Clinical Nutrition	50	SUPPL. 3	S78-S79			26283430	#40657	Khan 1996	TÃ¬tÃ¬lá»pÃ©mÃ¬ á»ŒlÃ dosÃ¹ (2021-05-10 18:19:11)(Select): Seem the archives on the EJCN doesn't go back far enough. I can access post 1997 (issue 51) articles. Request made to Nature for it: Title: Dietary patterns in relation to vitamin A deficiency in children in the Red River Region of Vietnam Authors: Khan, N. C.; Khoi, H. H.; Dung, P. K.; Anh, H. M.; Dung, N. C.; West, C. E. In: EUROPEAN J…	Conference abstract; ILL required
Undernutrition, vitamin A deficiency and ARI morbidity in underfives.	Pandey, A; Chakraborty, A K	In a longitudinal study of 200 randomly selected underfives were followed fortnightly for a period of one calendar year (January to December 91) to ascertain the influence of undernutrition and vitamin A deficiency on the ARI incidence. The study revealed that on an average a child suffered from 5.9 episodes of ARI in one year period. Children who were undernourished or showed signs of vitamin A …	1996	/	Indian journal of public health	40	1	2021-06-13			9090895	#14681	Pandey 1996		ILL required
Vitamin A deficiency: a serious threat in Dodota district in central Ethiopia.	Tafesse, Y; Fisseha, T; Umeta, M; Hidar, J; Teka, W	A total of 147 children, aged from six months to six years were examined for signs of xerophthalmia in a village in Arsi zone of Ethiopia. Night blindness, Bitot's spots, corneal ulceration and corneal scars were observed in 17.0%, 26.5%, 2.7% and 0.7% of the children respectively. The concentration of serum retinol was measured in all children with xerophthalmia and every twentieth of the remain…	1996	/	East African medical journal	73	5	303-7			8756032	#14507	Tafesse 1996		ILL required
Protein energy malnutrition, vitamin A deficiency and night blindness in Bangladeshi children.	Hussain, A; Lindtjorn, B; Kvale, G	The occurrence of night blindness and serum vitamin A concentrations among children in rural Bangladesh were studied in relation to protein energy malnutrition, dietary habits and intake of vitamin A capsules. In 1992, 124 night-blind children were registered in a cross-sectional survey in the northern part of Bangladesh, and age-, sex- and neighbourhood-matched controls were selected. Of these, …	1996	/	Annals of tropical paediatrics	16	4	319-25			8985529	#14656	Hussain 1996		ILL required
Food intake and nutrient adequacy of rural population of Guntur district (Andra Pradesh).	Khader, V	The study reported here was undertaken to investigate the food intake and nutrient adequacy of rural population in Guntur District of Andhra Pradesh. A total of 1200 pre-school children were covered under the study from three divisions of Guntur district of Andhra Pradesh. A 3 day dietary survey was conducted by a weighed method for estimating the food intake. Nutritional Value of the food consum…	1996	/	Indian journal of medical sciences	50	2	34-42			8979631	#14651	Khader 1996		ILL required
Vitamin A deficiency and xerophthalmia in western Yemen.	Rosen, D S; al Sharif, Z; Bashir, M; al Shabooti, A; Pizzarello, L D	OBJECTIVE: To determine the prevalence of xerophthalmia and the extent of vitamin A deficiency in western Yemen., DESIGN: A stratified cluster sample of children aged 1-5 years with clinical examination for signs of xerophthalmia as well as blood serum survey., SETTING: The 18 districts of western Yemen, of which 10 clusters were chosen at random., SUBJECTS: All children aged 1-5 years resident i…	1996	/	European journal of clinical nutrition	50	1	54-7			8617192	#14432	Rosen 1996		ILL required
Effect of vitamin A on measles immunization	Hatun S.; Tezic T.; Barut A.	Although vitamin A deficiency in children with measles increase morbidity and mortality, effect of vitamin A on measles immunization is unknown. We conducted a randomised, open, placebo-controlled clinical trial among children to determine relationship vitamin A and measles immunization. We studied 80 infants aged 9-17 month; 24 with vitamin A deficiency and 56 without. Malnourished infants were …	1996	/	Turkish Journal of Medical Sciences	26	2	153-157			26111302	#40444	Hatun 1996		1VitA carotene retinoids; 2C intake outcome; 3C cohort case control; ILL required
The vitamin A status of Zambian children attending an under five clinic as evaluated by the modified relative dose response (MRDR) test.	Kafwembe, E M; Sukwa, T Y; Manyando, C; Mwandu, D; Chipipa, J; Chipaila, P	The vitamin A status of 87 children, 7-29 months of age, who were randomly selected from attendees at a pediatric clinic in Ndola, Zambia, were evaluated by the modified relative dose response (MRDR) test. By using a MRDR ratio cut-off point of 0.06, 78% of the children had inadequate vitamin A status. Both male and female children were equally affected. Of those with inadequate vitamin A status,…	1996	/	International journal for vitamin and nutrition research. Internationale Zeitschrift fur Vitamin- und Ernahrungsforschung. Journal international de vitaminologie et de nutrition	66	3	190-6			8899450	#14592	Kafwembe 1996		ILL required
Vitamin A status of Filipino preschool children given a massive oral dose.	Perlas, L A; Florentino, R F; Fuertes, R T; Madriaga, J R; Cheong, R L; Desnacido, J A; Marcos, J M; Cabrera, M I	The protection period of a 200,000 IU of vitamin A on Filipino children was determined. Subjects were 105 children aged 1-5 years given a single massive dose during the "Araw ng Sangkap Pinoy" (ASAP) in March 1995. Serum retinol was measured by HPLC at baseline, one, two, four and six months after the administration of the dose. Results showed that baseline serum retinol levels were significantly…	1996	/	The Southeast Asian journal of tropical medicine and public health	27	4	785-91			9253886	#14726	Perlas 1996		ILL required
Potential toxicity of vitamin A supplementation in infancy.	Gomber, S		1996	/	Indian pediatrics	33	12	1065-7			9141817	#14689	Gomber 1996		ILL required
Vitamin A levels and growth hormone axis.	Raifen, R; Altman, Y; Zadik, Z	Vitamin A (VA) is required for normal growth and development retinoic acid may be the active metabolite through binding to nuclear receptors. Recently a correlation between nocturnal growth hormone (GH) secretion and VA was was found in short slowly growing children. We determined the 24-hour integrated concentration of GH (IC-GH), GH response to provocative stimuli, IGF-I, IGF-binding protein-3 …	1996	/	Hormone research	46	6	279-81			9064277	#14675	Raifen 1996	Harriet Getley (2021-04-23 19:28:42)(Select): Journal at UEA from 2010;	ILL required
Pathology induced by high vitamin doses	Bernier J.J.	Vitamins are generally considered as safe. Nevertheless a review of the literature shows that 7 vitamins among 12 may induce some side effects, mainly after prolonged consumption. Today, intake of vitamins during long periods is common as a consequence of the alleged protective properties of some vitamins against either cancer, or atherosclerosis or effects of aging. One may be cautious about vit…	1996	/	Cahiers de Nutrition et de Dietetique	31	2	76-80			26168624	#40461	Bernier 1996		ILL required
Evaluation of the effect of vitamin A-fortified margarine on the vitamin A status of preschool Filipino children.	Solon, F S; Solon, M S; Mehansho, H; West, K P Jr; Sarol, J; Perfecto, C; Nano, T; Sanchez, L; Isleta, M; Wasantwisut, E; Sommer, A	OBJECTIVES: This study assessed the effects of consuming a highly hydrogenated, vitamin A (VA)-fortified margarine not requiring refrigeration on VA status of preschool children., DESIGN: A double-masked randomized community trial., SETTING: Six rural villages in Cavite, Southern Luzon, the Philippines., SUBJECTS: 296 and 285 children 3-6 y of age in the VA-fortified (experimental) and non-fortif…	1996	/	European journal of clinical nutrition	50	11	720-3			8933117	#14612	Solon 1996		ILL required
Vitamin A supplementation and morbidity among preschool children in south India.	Ramakrishnan, U; Latham, M C; Abel, R; Frongillo, E A Jr	A randomized, double-blind, placebo-controlled trial was conducted in an ongoing Growth Monitoring Research project in TamilNadu, India, to assess the impact of high-dose vitamin A supplementation on morbidity among mildly to moderately malnourished children aged < 3 y. Every 4 mo, the treatment group received 60 mg vitamin A (200,000 IU) whereas the control group received a placebo. Cases of xer…	1995	/	The American journal of clinical nutrition	61	6	1295-303			7762534	#16179	Ramakrishnan 1995		ILL required
Blood serum vitamin a levels in African children with dermatoses; clinical features and treatment	Tishchenko A.L.; Haddad S.M.; Chalamila Ch. G.; Tishchenko L.D.; Benzarit M.	235 African children aged 6 months to 7 years with some dermatoses were investigated. Reduced blood serum vitamin A concentrations were found in all patients with pyoderma (11.7 +/- 4.0 mkg%), dermatitis and eczema (10.2 +/- 2.8 mkg%) and cutaneous leishmaniasis (9.5 +/- 2.6 mkg%). The best results of therapy for these dermatoses were obtained with retinol palmitate in multiple modality treatment…	1995	/	Vestnik Dermatologii i Venerologii	71	3	24-25			25246149	#39959	Tishchenko 1995		ILL required
Childhood malnutrition: an analysis of the effects of nutritional advice.	Visitsunthorn, N; Wongarn, R	An analysis of malnutrition was done in 65 infants and preschool children (18 boys and 47 girls) who were under the third percentile of weight for age. Fifty-seven percent of cases has hematocrits of less than 36%, 7% had hematocrits of less than 30% and two had iron deficiency anemia which improved after iron supplement. Eosinophils of more than 400 cells/mm3 were found in 35% of cases. Eleven p…	1995	/	The Southeast Asian journal of tropical medicine and public health	26	2	286-90			8629062	#14285	Visitsunthorn 1995		ILL required
[Hypervitaminosis A].	Yasuda, K		1995	/	Ryoikibetsu shokogun shirizu		8	55-8			8581707	#14269	Yasuda 1995		ILL required
No evidence of fontanelle-bulging episodes after vitamin A supplementation of 6- and 9-month-old infants in Guinea Bissau.	Stabell, C; Bale, C; Pedro da Silva, A; Olsen, J; Aaby, P		1995	/	European journal of clinical nutrition	49	1	73-4			7713054	#16134	Stabell 1995		ILL required
Bulging fontanelle after supplementation with 25,000 IU of vitamin A in infancy using immunization contacts.	Baqui, A H; de Francisco, A; Arifeen, S E; Siddique, A K; Sack, R B	To evaluate the safety of vitamin A supplementation in early infancy using DPT/OPV immunization contracts, a double-blind, randomized, placebo-controlled trial was conducted in Bangladesh. One hundred and sixty-seven infants received three doses of either 25,000 IU of vitamin A or a placebo at about 6.5, 11.8 and 17.0 weeks of age. Trained physicians examined each of the infants on days 1, 2, 3 a…	1995	/	Acta paediatrica (Oslo, Norway : 1992)	84	8	863-6			7488807	#16003	Baqui 1995		ILL required
Accidental ingestion of vitamin A.	de Francisco, A; Zaman, K; Chowdhury, H R; Wahed, M A; Chakraborty, J; Yunus, M		1995	/	Tropical doctor	25	4	187			7502335	#16018	deFrancisco 1995		ILL required
Administration of 25,000 IU vitamin A doses at routine immunisation in young infants.	Rahman, M M; Mahalanabis, D; Wahed, M A; Islam, M A; Habte, D	OBJECTIVE: To investigate whether monthly administration of vitamin A at routine immunisation produces any side-effects, and to examine the effect of this supplementation on the vitamin A nutrition status of infants., DESIGN: A double-blind randomised placebo-controlled clinical trial., SETTING: Immunisation clinic of a large diarrhoea treatment centre., SUBJECTS: Infants aged 6-17 weeks who will…	1995	/	European journal of clinical nutrition	49	6	439-45			7656887	#16103	Rahman 1995	Harriet Getley (2021-04-23 18:29:45)(Select): Journal at UEA from 1997;	ILL required
Multiple high doses of vitamin A.	O'Brien, K		1995	/	Tropical and geographical medicine	47	4	183-4			8560595	#14254	O'Brien 1995	Harriet Getley (2021-04-22 19:41:34)(Select): No abstract found Journal access starts 1996;	ILL required
Measles and vitamin A in the United States.	Graham, S M; Coutler, J B; Brabin, B J		1995	/	The Pediatric infectious disease journal	14	2	164			7746710	#16164	Graham 1995	Lee Hooper (2021-05-05 05:34:30)(Select): This is a letter - unable to access;	ILL required
Vitamin A supplementation, morbidity, and serum acute-phase proteins in young Ghanaian children.	Filteau, S M; Morris, S S; Raynes, J G; Arthur, P; Ross, D A; Kirkwood, B R; Tomkins, A M; Gyapong, J O	The association of vitamin A supplementation with concentrations of positive acute-phase proteins in the serum was investigated in the Child Health Study of the Ghana Vitamin A Supplementation Trials, a randomized, controlled trial of the effect of vitamin A on morbidity in children aged < 5 y. Mean serum concentrations of alpha 1-acid glycoprotein, serum amyloid A, and C-reactive protein did not…	1995	/	The American journal of clinical nutrition	62	2	434-8			7542831	#16023	Filteau 1995		ILL required
Vitamin A status of socio-economically backward children.	Aspatwar, A P; Bapat, M M	A comprehensive survey was carried out to asses the Vitamin A status of pre-school (0-6 yrs). and school age (6-12 yrs.) children of socio-economically backward families from slums of Bombay and its suburbs. The Vitamin A, protein, calories and iron from the rice and dal based diet was found to be below recommended dietary allowances (RDA). Among the 1956 children surveyed 20% of the children sho…	1995	/	Indian journal of pediatrics	62	4	427-32			10829900	#14704	Aspatwar 1995		ILL required
Nutritional supplementation in Africa--how important is vitamin A?.	Labadarios, D		1994	/	South African medical journal = Suid-Afrikaanse tydskrif vir geneeskunde	Suppl	404520	2021-08-16			7839186	#15605	Labadarios 1994		ILL required
[Serum levels of vitamin A and their relation with acute and persistent diarrhea].	Francisco Perez, A M; Gonzalez Sagaro, E; Arbelo Fragoso, T; Rodriguez Marrero, R	75 patients, less than one year old, admitted in our Hospital, from January 1991 to april 1992 were divided in three groups: Group I: 25 controls, group II 25 patients with acute diarrhoea and group III 25 patients with persistent diarrhoea. The serological status of vitamin A was evaluated and classified as normal, not severe deficiency and severe deficiency. It was demonstrated that vitamin A d…	1994	/	Acta gastroenterologica Latinoamericana	24	4	255-60			7701911	#15561	FranciscoPerez 1994		ILL required
The role of vitamin A in child growth, development and survival.	Underwood, B A	Vitamin A is essential for growth, development and survival. For children in deprived settings an adequate vitamin A status may be more critical to survival protection than to growth and development. During infancy breast milk from malnourished mothers is protective against the development of xerophthalmia; it needs to be complemented after six months by other dietary sources of vitamin A to prov…	1994	/	Advances in experimental medicine and biology	352	0121103, 2lu	201-8			7832048	#15597	Underwood 1994		ILL required
Sorrento studies of diet and fecal flora in the newborn.	Wharton, B A; Balmer, S E; Scott, P H	The fecal flora of a breast-fed baby is very different from that of a bottle-fed baby. This paper reviews five previous studies, performed at this hospital concerning the effect of various dietary components (whey proteins, casein, lactoferrin, iron, nucleotides) on the fecal flora. The babies received either breast milk or one of the test formulas from birth. Fecal samples were examined by quant…	1994	/	Acta paediatrica Japonica : Overseas edition	36	5	579-84			7825466	#15594	Wharton 1994		ILL required
Serum vitamin A levels of preschool children in a Nigerian rural community.	Uzoechina, O N; Okoro, B A	A study was carried out to determine the serum vitamin A levels of 250 preschool children in a rural community in eastern Nigeria. The children were aged between 2 months and 5 years and comprised 117 boys and 133 girls. A total of 23 (9.2%) children had 'deficient levels' (< 10 micrograms/dl) and 41 (16.4%) had 'low levels' (< 20 micrograms/dl) according to the Interdepartmental Committee on Nut…	1994	/	Annals of tropical paediatrics	14	2	157-61			7521633	#15544	Uzoechina 1994		ILL required
Plasma retinol-binding protein levels of children under five years of age in a displaced Sudanese community.	el Bushra, H E; Ash, L R; Neumann, C G	Blood samples (100-160 microliters) were obtained from 1360 children by a finger prick in heparinized collection tubes, and an LC-Partigen retinol-binding protein (RBP) kit was used for quantification of RBP in the plasma. Only three boys and two girls had plasma RBP that was equal to or more than 3.0 mg/dL, a recommended cut-off point for normal values. The mean +/- SD) plasma RBP levels were at…	1994	/	East African medical journal	71	10	647-50			7821244	#15589	elBushra 1994	Natalia Jones (2021-05-05 20:55:02)(Select): possibly request from ResearchGate? https://www.researchgate.net/publication/15378453_Plasma_retinol-binding_protein_levels_of_children_under_five_years_of_age_in_a_displaced_Sudanese_community;	ILL required
Effect of vitamin A supplementation of intravenous lipids on early vitamin A intake and status of premature infants.	Werkman, S H; Peeples, J M; Cooke, R J; Tolley, E A; Carlson, S E	Preterm infants were randomly assigned to receive routine vitamin A supplementation (Regular A) or additional vitamin A in intravenous lipids (High A). Because infants with bronchopulmonary dysplasia (BPD) have poorer vitamin A status than infants who do not develop BPD, High A and Regular A infants were divided by BPD (no or yes) before determining the effects of treatment on intake and plasma c…	1994	/	The American journal of clinical nutrition	59	3	586-92			8116534	#15797	Werkman 1994		ILL required
Response of Bitot's spots to a single oral 100,000- or 200,000-IU dose of vitamin A.	Sovani, I; Humphrey, J H; Kuntinalibronto, D R; Natadisastra, G; Muhilal; Tielsch, J M	PURPOSE: A randomized, controlled clinical trial was conducted in Indonesia to study the response of Bitot's spots to a 100,000-IU dose of vitamin A, which is known to be associated with fewer acute side effects than the currently recommended 200,000-IU dose., METHODS: A total of 114 children (ages 13 to 59 months) with Bitot's spots were given an ocular examination; serum retinol concentration w…	1994	/	American journal of ophthalmology	118	6	792-6			7977607	#15693	Sovani 1994		ILL required
Vitamin A status and nutrient intake in a rural community in southern Ghana.	Takyi, E E; Rikimaru, T; Harrison, E; Kennedy, D O	The present study was designed to assess the vitamin A status in a rural community (Gomoa Onyadze) in southern Ghana, to determine if there is any vitamin A deficiency in the community and also to estimate the nutrient intake of the inhabitants to see if the levels conform to the Recommended Dietary Allowance (RDA). Results of serum vitamin A analysis indicated that out of total of 263 subjects (…	1994	/	West African journal of medicine	13	1	34-7			8080829	#15783	Takyi 1994	Calvin Coe (2021-05-05 22:44:07)(Select): Abstract only;	ILL required
Nutritional influences on linear growth: a general review.	Allen, L H	The first section of this paper reviews what is known about the roles of specific nutrients in the general linear growth faltering that occurs in developing countries. Those reviewed are energy, protein, zinc, iron, copper, iodine and vitamin A. For none of these nutrients was there clear, consistent evidence that supplementation with the nutrient benefited linear growth. Rather, interventions wi…	1994	/	European journal of clinical nutrition	48 Suppl 1	ejc, 8804070	S75-89			8005094	#15718	Allen 1994		ILL required
Postnatal changes in serum retinol status in very low birth weight infants.	Mupanemunda, R H; Lee, D S; Fraher, L J; Koura, I R; Chance, G W	BACKGROUND: Retinol deficiency may contribute toward the development of chronic lung disease in very low birth weight (VLBW) infants. We examined the retinol status during early infancy in VLBW infants from birth to 6 weeks 'post-term'., METHODS: Concentrations of serum retinol (SR) and its carrier proteins, retinol-binding protein (RBP), and transthyretin (TTR), were determined at birth, then we…	1994	/	Early human development	38	1	45-54			7982387	#15697	Mupanemunda 1994		ILL required
Routine vitamin A supplementation, fever, and nutritional status in Malawian children during a drought.	Courtright, P		1994	/	Transactions of the Royal Society of Tropical Medicine and Hygiene	88	6	711			7886783	#16136	Courtright 1994		ILL required
Vitamin A status of children in the urban slums of Karachi, Pakistan, assessed by clinical, dietary, and biochemical methods.	Molla, A; Badruddin, S H; Khurshid, M; Molla, A M; Rahaman, F N; Durrani, S; Suria, A; Snyder, J D; Hendricks, K	We assessed the vitamin A status of 532 children with an age range of 6-60 months who were living in slum areas of Karachi, Pakistan, using three methodologies: clinical eye examination, dietary vitamin A intake, and serum retinol level. No definite clinical signs of xerophthalmia were observed in any of these children. The mean +/- SD vitamin A intake estimated from a food frequency questionnair…	1993	/	The American journal of tropical medicine and hygiene	48	1	89-96			8427393	#15437	Molla 1993		ILL required
Severe vitamin A deficiency in a rural village in the Hararge region of Ethiopia.	Wolde-Gebriel, Z; Gebru, H; Fisseha, T; West, C E	A total of 240 children were examined for vitamin A deficiency in a village in Hararge region of Ethiopia. Night blindness, Bitot's spots, corneal xerosis, corneal ulceration and corneal scars were observed in 69, 16, 2, 15 and 14 children, respectively, based on the most severe eye signs. Blood was collected from 76 children with eye signs and 9 other children selected at random. The concentrati…	1993	/	European journal of clinical nutrition	47	2	104-14			8436088	#15447	Wolde-Gebriel 1993		ILL required
Vitamin A and child survival.	Mishra, S; Kumar, H		1993	/	Indian pediatrics	30	4	569-74			8288354	#15816	Mishra 1993		ILL required
Vitamin A toxicity.	Lamabadusuriya, S P		1993	/	The Ceylon medical journal	38	1	44			8477494	#15480	Lamabadusuriya 1993		ILL required
Vitamin A status in preterm and term infants at birth.	Chan, V; Greenough, A; Cheeseman, P; Gamsu, H R	Vitamin A status was determined in infants born at term or prematurely to assess if vitamin A levels at birth were related to gestational age. Vitamin A levels were measured in cord blood samples from 13 infants born at term and in blood samples obtained within two hours of birth in 26 preterm infants (median gestational age 31 weeks, range 27-35). None of the preterm infants developed chronic lu…	1993	/	Journal of perinatal medicine	21	1	59-62			8487152	#15489	Chan 1993		ILL required
The potential for teratogenicity of vitamin A and its congeners.	Crosland, G		1993	/	The Medical journal of Australia	158	8	580			8487741	#15490	Crosland 1993		ILL required
Dietary determinants of serum beta-carotene and serum retinol.	Jarvinen, R; Knekt, P; Seppanen, R; Heinonen, M; Aaran, R K	The relationship of major dietary carotenoids, preformed and total vitamin A, and different foods to serum beta-carotene and serum retinol levels was studied among 224 male and 117 female adults taken from the Finnish Mobile Clinic Health Examination Survey. Serum nutrients were analysed after 10-15 years of storage at -20 degrees C. Dietary data were collected by a quantitative dietary history i…	1993	/	European journal of clinical nutrition	47	1	31-41			8422871	#15918	Jarvinen 1993		1VitA carotene retinoids; 2A intake status; 3C cohort case control; ILL required
Impact of large-dose vitamin A supplementation on childhood diarrhoea, respiratory disease and growth.	Lie, C; Ying, C; Wang, E L; Brun, T; Geissler, C	One hundred and seventy-two 0.5-3.0-year-old children in a mountainous area of northern Hebei Province of China were randomly assigned to a vitamin A supplementation group (n = 98) or a control group (n = 74) for a 1 year double-blind study. Capsules containing 200,000 IU vitamin A and 40 IU vitamin E were given to the children in the experimental group 3 and 9 months after baseline examination. …	1993	/	European journal of clinical nutrition	47	2	88-96			8436094	#15449	Lie 1993		ILL required
Effects of multivitamin supplementation for improvement of thiamin, riboflavin, and retinol nutrition in pediatric patients	Angkatavanich, J; Suthutvoravut, U; Panijpan, B; Tontisirin, K	The effect of multivitamin supplementation on thiamin, riboflavin and retinol nutrition was studied in ten male chronic pediatric patients at Ramathibodi Hospital. MTV forte (Government Pharmaceutical Organization) was given 1 tablet daily for ten days and the effect was compared with the preceding tenâ€day control period. Anthropometric biochemical, clinical and dietary assessments were perform…	1993			76	Suppl 2	138â€145	CN-00506201			#44810	Angkatavanich 1993		ILL required
[Vitamin A and toxicity. Should pregnant women and small children reduce their intake of liver products and vitamin A?].	Blomhoff, R; Alexander, J	It has been recognized for many years that high doses of vitamin A-metabolites may be teratogenic. Recently, it was found that the content of vitamin A in liver and liver products was much higher than the value prescribed in dietary tables. Thus, in many countries, health personnel advised pregnant women to reduce their intake of liver and liver products. Officials in Norway, however, have not gi…	1993	/	Tidsskrift for den Norske laegeforening : tidsskrift for praktisk medicin, ny raekke	113	24	3037-9			8259577	#15429	Blomhoff 1993		ILL required
Overdosage of vitamin A supplements in a child.	Scherl, S; Goldberg, N S; Volpe, L; Juster, F	Hypervitaminosis A in a one-year-old child resulted from overfeeding of daily vitamin supplements by a caretaker. Most cases of chronic hypervitaminosis A are the result of self-medication or health food faddism. The signs and symptoms of overdosage of vitamin A are reviewed.	1992	/	Cutis	50	3	209-10			1526177	#15197	Scherl 1992		ILL required
[Teratogenic risks of high-dosage vitamin A].	Knijn, G J; Cornel, M C; de Jong-van den Berg, L T; de Smet, P A		1992	/	Nederlands tijdschrift voor geneeskunde	136	42	2060-5			1407207	#16905	Knijn 1992		ILL required
Nutrient intake and growth in preschool children. II. Intake of minerals and vitamins	Payne J.A.; Belton N.R.	Between May 1988 and April 1990, the nutrient intake of 153 pre-school children from Edinburgh aged 2-5 years was assessed using the 7-d weighed inventory method. Fifty-four children were studied twice at an interval of 12 months. Results for the intake of minerals and vitamins are presented, by age and gender, and related to Dietary Reference Values (DoH, 1991). The mineral and vitamin intake of…	1992	/	Journal of Human Nutrition and Dietetics	5	5	299-304			22322063	#41026	Payne 1992		ILL required
Interrelationship between diarrhea and vitamin A deficiency: is vitamin A deficiency a risk factor for diarrhea?.	el Bushra, H E; Ash, L R; Coulson, A H; Neumann, C G	A cross-sectional study, a follow-up study and an evaluation of impact of community-based distribution of vitamin A capsules (200,000 IU) were conducted in Omdurman (Sudan) between November, 1988, and March, 1989. In the cross-sectional survey 1441 children less than 5 years of age participated, which established the baseline values for plasma retinol-binding protein. During the follow-up period …	1992	/	The Pediatric infectious disease journal	11	5	380-4			1630858	#15286	elBushra 1992	Natalia Jones (2021-05-05 20:59:14)(Select): ResearchGate? https://www.researchgate.net/publication/21524591_Interrelationship_between_diarrhea_and_vitamin_A_deficiency_Is_vitamin_A_deficiency_a_risk_factor_for_diarrhea;	ILL required
Assessment of the vitamin A status of preschool and school age Senegalese children during a cross-sectional study.	Carlier, C; Etchepare, M; Ceccon, J F; Amedee-Manesme, O	The increasing concern about vitamin A deficiency in even its mild subclinical form has created the need for a mass screening test. Various clinical, biochemical and cytological methods for assessing the vitamin A status have been widely used but all are unsatisfactory for technical, ethical or public health reasons. The two prevalence criteria defined by the World Health Organization (WHO) for a…	1992	/	International journal for vitamin and nutrition research. Internationale Zeitschrift fur Vitamin- und Ernahrungsforschung. Journal international de vitaminologie et de nutrition	62	3	209-15			1473901	#16965	Carlier 1992		ILL required
Annual assessment of the vitamin A and nutritional status of children during two cross-sectional surveys.	Carlier, C; Etchepare, M; Ceccon, J F; Amedee-Manesme, O	The changes in the vitamin A and nutritional status of children from a rural area in Senegal were determined by the same team during two cross-sectional surveys distant from exactly one year. At baseline (T = 0 year) 1,259 children were chosen at random. One year later (T = 1 year), 1,008 children were re-examined. Vitamin A and nutritional status were assessed by clinical and cytological methods…	1992	/	International journal for vitamin and nutrition research. Internationale Zeitschrift fur Vitamin- und Ernahrungsforschung. Journal international de vitaminologie et de nutrition	62	3	216-20			1473902	#16966	Carlier 1992		ILL required
Vitamin A supplementation in malnourished Sudanese children	Fawzi, W. W.; Herrera, M. G.; Nestel, P.		1992		Int J Vitam Nutr Res	62	4	344	1302490		315	#160	Fawzi 1992	Natalia Jones (2021-05-05 23:32:39)(Select): request from researchgate? https://www.researchgate.net/publication/21852195_Vitamin_A_supplementation_in_malnourished_Sudanese_children;	ILL required
[Evaluation of the effectiveness of a new multivitamin preparation for children 1.5 to 6 years of age in Baku institutions].	Kerimova, M G; Alieva, L M		1992	/	Voprosy pitaniia		3	2021-03-20			1387495	#16892	Kerimova 1992		ILL required
[A comparative study of vitamin status of children 5-6 years of age in different children's institutions].	Kerimova, M G; Alieva, L M; Aleskerova, I R	A total of 205 children were under observation (48 children aged 1.5-3 years in a Baby's Home--spring, 1987; 85 children aged 3-6 years in nurseries with 24-hour stay--spring, 1987; 77 children aged 3-6 years in a Children's Home--spring, 1989). As a result of nutrition reorganization in these institutions vitamin consumption increased due to a more rational selection of food products and the vit…	1992	/	Voprosy pitaniia		3	30-2			1514270	#17188	Kerimova 1992	Judith Fynn (2021-04-26 20:40:10)(Select): article in Russian;	ILL required
Vitamin A supplementation enhances specific IgG antibody levels and total lymphocyte numbers while improving morbidity in measles.	Coutsoudis, A; Kiepiela, P; Coovadia, H M; Broughton, M	The effect of vitamin A supplementation on selected factors of immunity was tested in African children (ages 4 to 24 months with complicated measles) during a randomized double-blind intervention trial. Placebo (n = 31) and treated groups (n = 29) had similar baseline characteristics. The supplemented group had significant reductions in morbidity (expressed as integrated morbidity scores) during …	1992	/	The Pediatric infectious disease journal	11	3	203-9			1565535	#15227	Coutsoudis 1992		ILL required
Vitamin A status of young Gambian children: biochemical evaluation and conjunctival impression cytology.	Nathanail, L; Powers, H J	A pilot study was conducted to examine the vitamin A status of Gambian pre-school children by conventional biochemical means and to evaluate the use of conjunctival impression cytology (CIC) in the detection of subclinical vitamin A deficiency. Children were examined on three occasions to coincide with periods of low and high carotene intakes. Plasma retinol and beta-carotene showed highly signif…	1992	/	Annals of tropical paediatrics	12	1	67-73			1376589	#16888	Nathanail 1992		ILL required
Mineral and vitamin supplements in the infant	Moya M.		1991	/	Revista Espanola de Pediatria	47	280	283-291			21308892	#40790	Moya 1991		ILL required
Effect of receiving a weekly dose of vitamin A equivalent to the recommended dietary allowances among pre school children on mortality in south India.	Rahmathullah, L		1991	/	Indian journal of pediatrics	58	6	837-47			1818881	#16463	Rahmathullah 1991		ILL required
Dietary trace elements in early infancy.	Chierici, R; Vigi, V		1991	/	Beitrage zur Infusionstherapie = Contributions to infusion therapy	27	8812367, bzi	66-85			1713101	#16397	Chierici 1991		ILL required
Control of vitamin A deficiency and blindness.	Reddy, V		1991	/	Acta paediatrica Scandinavica. Supplement	374	173166	2021-07-30			1957625	#16555	Reddy 1991		ILL required
Is vitamin A hazardous?	Noirfalise A.		1991	/	Revue Medicale de Liege	46	9	461-464			21292589	#41207	Noirfalise 1991		ILL required
[Is vitamin A dangerous?].	Noirfalise, A		1991	/	Revue medicale de Liege	46	9	461-4			1947528	#16543	Noirfalise 1991		ILL required
Immune status in children with mild vitamin a deficiency in indonesia	Semba, R; Muhilal, ; Scott, A; Natadisastra, G; Wirasasmita, S; Griffin, D; Winget, M; West, K; Sommer, A	Immune dysfunction is hypothesized to account for the increased morbidity and mortality observed in mild vitamin A deficiency. A randomized, doubleâ€masked, placeboâ€controlled clinical trial was carried out with 236 preschool children, age 3â€6, in Indonesia to assess immune status in vitamin A deficiency. Clinically normal (n=118) and xerophthalmic (n=118) children were matched by age and se…	1991			32		ARVO abstract 2708	CN-00674502			#44731	Semba 1991	TÃ¬tÃ¬lá»pÃ©mÃ¬ á»ŒlÃ dosÃ¹ (2021-05-10 18:35:23)(Select): Unable to access the full text, but results seem to be incorporated into this Cochrane review: Vitamin A supplementation for preventing morbidity and mortality in children from six months to five years of age https://www.cochranelibrary.com/cdsr/doi/10.1002/14651858.CD008524.pub2/references https://www.ncbi.nlm.nih.gov/pmc/articles/PMC64…	ILL required
Influence of enteral parasites on the blood vitamin A levels in preschool children orally supplemented with retinol and/or zinc.	Marinho, H A; Shrimpton, R; Giugliano, R; Burini, R C	A sample of 471 pre-school children who frequented schools and creches in a poor district of Manaus (Amazonas), Brazil, were randomly submitted to faecal parasitological tests. Two-hundred-and-forty children from both sexes between the ages of 3 and 7 years with Ascaris lumbricoides and/or Giardia lamblia were selected. The objective of the study was to determine the possible influence of these t…	1991	/	European journal of clinical nutrition	45	11	539-44			1782925	#16436	Marinho 1991		ILL required
[Carotenemia].	Kaspar, P; Kolsky, A; Kudlova, E; Novakova, V	The authors demonstrate two infants with a yellow skin coloration which developed as a result of excessive dietary carotenoid intake. The yellow coloration, contrary to jaundice, did not affect the sclerae. Elevated blood carotenoid levels were found and a temporary increase of aminotransferases. In both infants lower IgA levels were recorded. After modification of the diet the yellow coloration …	1991	/	Ceskoslovenska pediatrie	46	5	275-7			1893467	#16499	Kaspar 1991		ILL required
Immune status in children with xerophthalmia	Semba, RD; Muhilal, ; Scott, A; Natadisastra, G; Sopandi, ; Mele, L; West, K; Sommer, A	Mild xerophthalmia is associated with increased morbidity and mortality in preschool children. To determine if immune dysfunction plays a role in increased susceptibility to infectious diseases in xerophthalmia, a randomized, double blind, placeboâ€controlled clinical trial was carried out with 236 preschool children in West Java, Indonesia. Clinically normal children (n=118) and children with B…	1990			31		Abstract number 890	CN-00525721			#44716	Semba 1990		Conference abstract; ILL required
Retinyl ester (vitamin A ester) and carotenoid composition in human liver.	Tanumihardjo, S A; Furr, H C; Amedee-Manesme, O; Olson, J A	Surgical liver biopsy samples from seven diseased and five healthy human subjects, 3-33 years of age, were analyzed by reversed-phase high-pressure liquid chromatography for retinol (vitamin A alcohol), retinyl esters (vitamin A esters), and carotenoids. Total liver vitamin A values ranged from 7.8 to 2860 nmol/g liver (2.2 to 817 micrograms/g). As a percentage, liver retinol decreased with incre…	1990	/	International journal for vitamin and nutrition research. Internationale Zeitschrift fur Vitamin- und Ernahrungsforschung. Journal international de vitaminologie et de nutrition	60	4	307-13			2101821	#16644	Tanumihardjo 1990		1VitA carotene retinoids; 2D absorption stores; ILL required
Vitamin A deficiency in pre-school age Congolese children during malarial attacks. Part 2: Impact of parasitic disease on vitamin A status.	Galan, P; Samba, C; Luzeau, R; Amedee-Manesme, O	The vitamin A status of 454 pre-school age Congolese children was evaluated by the impression cytology method with transfer (ICT) and by the determination of plasma retinol. During malarial attacks, the vitamin A status is abnormal (deficient or marginal) in 40.8% of the children according to the ICT test and in 37.5% of the children who have plasma levels of retinol lower than 10 micrograms/dl. …	1990	/	International journal for vitamin and nutrition research. Internationale Zeitschrift fur Vitamin- und Ernahrungsforschung. Journal international de vitaminologie et de nutrition	60	3	224-8			2276878	#16275	Galan 1990		ILL required
Vitamin A intake and vitamin A deficiency in rural children.	Khamgaonkar, M B; Ramkrishnan, S; Ghuliani, K K; Murthy, G V; Nayar, S; Vidwans, P	The prevalence of vitamin A deficiency was estimated in 366 rural children in the age group of 1 to 15 years. In a systematically selected subsample of 90 children, the dietary intake of vitamin A was assessed. The prevalence of vitamin A deficiency signs ranged from 24.1 to 34.8%. The adequacy of dietary intake of vitamin A ranged from 8 to 12% when compared with the recommended dietary allowanc…	1990	/	Indian pediatrics	27	5	443-6			2276770	#16273	Khamgaonkar 1990		ILL required
[Evaluation of nutritional status using blood parameters in bottle-fed infants after the introduction of a new system of feeding].	Cvengros, V	The author presents the results of several years' efforts of paediatricians to prolong breastfeeding. He compares a group of 1970 mothers in 1974 with a group of 1550 mothers in 1986-1987. After introduction of the innovated infant feeding system (1968) they collected blood samples from 703 normal artificially fed infants aged 3-12 months fed during the second trimester dried undiluted "Sunar" mi…	1990	/	Ceskoslovenska pediatrie	45	12	705-10			2101747	#16643	Cvengros 1990		1Fe iron haem ferritin; 2A intake status; 3B RCT trial; ILL required
Response of Bitot's spots in preschool children to vitamin A treatment.	Semba, R D; Wirasasmita, S; Natadisastra, G; Muhilal; Sommer, A	In a double-masked, placebo-controlled, clinical trial in Indonesia, 88 preschool children between the ages of 36 and 72 months with Bitot's spots were randomly assigned to 200,000 IU of oral vitamin A or placebo and followed up for five weeks. Baseline and follow-up serum vitamin A levels were obtained. Of the 45 children receiving vitamin A, 33 (73.3%) showed complete cure and disappearance of …	1990	/	American journal of ophthalmology	110	4	416-20			2220978	#16715	Semba 1990		ILL required
Longitudinal study of the feeding of 10 months, 2 and 4 years old children	Deheeger M.; Rolland-Cachera M.F.; Pequignot F.; Labadie M.D.; Rossignol C.	A longitudinal study of feeding habits in children aged 10 months, 2 years and 4 years was undertaken in 2 health centers for children in the Paris area. The evolution of the feeding of the same children was studied according to age and the nutritional intakes were compared with the recommended dietary allowances of the Centre National de Coordination des Etudes et Recherches sur la Nutrition et …	1990	/	Archives Francaises de Pediatrie	47	7	531-537			20361981	#42274	Deheeger 1990		ILL required
Survey of iodine deficiency in a rural area near Tehran: association of food intake and endemic goitre.	Kimiagar, M; Azizi, F; Navai, L; Yassai, M; Nafarabadi, T	Goitre is endemic in many parts of Iran. This study was undertaken first to obtain the base line data and identify the nature of the problem and then to take measures to ameliorate it. Shahryar, an endemic area near the capital city, was selected as the pilot field. The sample size was 368 families. Sixty-six per cent of females and 54 per cent of males were goitrous. A food consumption survey re…	1990	/	European journal of clinical nutrition	44	1	17-22			2354688	#16331	Kimiagar 1990		ILL required
Conjunctival impression cytology in children with persistent diarrhea as indicator of pre-clinical vitamin A deficiency.	Natarajan, U; Sankaranarayanan, A; Walia, B N; Ganguly, N K	Children with persistent diarrhea may be at a higher risk of developing vitamin A deficiency. Impression cytology of the conjunctiva has been shown to be a simple and objective diagnostic test for detection of early, physiologically significant vitamin A deficiency. We studied, changes in conjunctival impression cytology using millipore HAWG filter paper in 25 children aged less than 5 years suff…	1990	/	Indian pediatrics	27	5	437-42			2276769	#16272	Natarajan 1990		ILL required
Prevention of night-blindness in rural Bangladesh.	Mushtaque, A; Chowdhury, R; Kabir, Z N		1989	/	World health forum	10	2	241-2			2610843	#16258	Mushtaque 1989		ILL required
The Madurai experience in preventing nutritional blindness.	Venkataswamy, G		1989	/	Indian journal of pediatrics	56	1	2021-03-01			2583754	#16236	Venkataswamy 1989		ILL required
Nutritional adequacy of preschool children in Egypt	El-Asfahani A.M.; Galal O.M.; El-Sayed H.A.	Data from the National Nutrition Survey of Egypt, 1977 were used to investigate the nutrient intake adequacy of preschool children (12-35 months and 36-71 months) and its impact on nutritional status measured by anthropometry and biochemical indices. The diet was severely deficient in iron and highly deficient in energy, but only about one-third of the children suffered from protein deficiency. C…	1989	/	Nutrition Reports International	39	2	291-303			19058342	#42162	El-Asfahani 1989		ILL required
Vitamin excesses and deficiencies	Prestridge L.L.; Shulman R.J.	The assessment of the vitamin status of pediatric patients is receiving renewed interest through the use of newly available, sensitive measurement techniques. These methods have been used in normal children as well as in patients with a wide variety of abnormal conditions associated with disorders of vitamin nutriture.	1989	/	Current Opinion in Pediatrics	1	2	397-402		http://dx.doi.org/10.1097/00008480-198912000-00024	20307411	#42158	Prestridge 1989		ILL required
Benign carotenemia in children.	Leung, A K	The author discusses five infants, aged eight to 11 months, with carotenemia secondary to excessive consumption of carotene-containing foods. These infants had white sclerae in spite of yellow discoloration of the skin. Simple elimination of these foods led to clearing of the yellow skin color and normalization of serum carotene levels. All infants had normal vitamin A levels, white cell count, s…	1989	/	Canadian family physician Medecin de famille canadien	35	blo, 0120300	81-3			21253272	#14367	Leung 1989		ILL required
The effect of vitamin A supplementation on tear fluid retinol levels of marginally nourished preschool children.	van Agtmaal, E J; Bloem, M W; Speek, A J; Saowakontha, S; Schreurs, H P; van Haeringen, N J	Vitamin A has been determined in tear fluid and blood plasma of marginally nourished Thai children before and after supplementation with a single, oral dose of 110 mg retinyl palmitate. After two months a significant rise of tear fluid retinol levels of the supplemented group was observed as compared to the non-supplemented group, while after four months no difference could be found. Determinatio…	1988	/	Current eye research	7	1	43-8			3359804	#18047	vanAgtmaal 1988		ILL required
Interactions between xerophthalmia and morbidity among underfive rural children.	Katiyar, G P; Jaiswal, P K; Reddy, D C; Agarwal, K N		1988	/	Indian pediatrics	25	10	939-45			3248867	#17994	Katiyar 1988		ILL required
Vitamin A status of children with a history of respiratory syncytial virus infection in infancy.	Pinnock, C B; Douglas, R M; Martin, A J; Badcock, N R	In order to extend our earlier observation that children who experience frequent respiratory episodes may benefit from Vitamin A supplementation, 206 children aged 2-7 years who had been hospitalized for bronchiolitis during infancy were randomized into a controlled trial of Vitamin A supplementation. Of these, 149 met the criteria of protocol compliance after 12 months of follow-up. Mean plasma …	1988	/	Australian paediatric journal	24	5	286-9			3067695	#17898	Pinnock 1988		ILL required
Metabolism of lipids and vitamins A and E in young children with Fe-deficient anemias	Turaev A.T.; Abrarov A.A.; Shukuralieva A.A.; Tadzhieva Z.A.		1988	/	Pediatriya - Zhurnal im G.N. Speranskogo	67	7	2014-11-01			18183042	#42465	Turaev 1988		ILL required
Age- and sex-specific pediatric reference intervals and correlations for zinc, copper, selenium, iron, vitamin A and E, and related proteins	Lockitch G.; Halstead A.C.; Wadsworth L.; Quigley G.; Reston L.; Jacobson B.	Age- and sex-specific reference intervals based on the 0.025 and 0.975 fractiles of data derived from a healthy pediatric population are presented for zinc, copper, selenium, iron, ferritin, retinol, alpha-tocopherol, and related analytes in serum. Age was an important covariate for copper, selenium, retinol, and tocopherol, and ferritin in boys. Strong correlations were found between retinol and…	1988	/	Clinical Chemistry	34	8	1625-1628			18209362	#42496	Lockitch 1988		ILL required
[Vitamin A deficiency in a rural population of Mauritania and absence of a correlation with urinary schistosomiasis].	Borel, E; Etard, J F	This work is part of a wider study on urinary schistosomiasis in a West African rural population and was devoted to the assessment of vitamin A deficiency and the analysis of relations between serum retinol levels and Schistosoma haematobium infection. The study took place in two villages located in a southeastern region of Mauritania (Hodh-El-Gharbi), a semi-arid zone struck by the Sahel drought…	1988	/	Acta tropica	45	4	379-85			2907265	#17884	Borel 1988		1VitA carotene retinoids; 2B status outcome; 3C cohort case control; ILL required
Serum vitamin A levels in mothers and their breast-fed term infants with or without supplemental vitamin A.	Ala-Houhala, M; Koskinen, T; Maki, R; Rinkari, S	Serum concentrations of vitamin A were measured in term infants (n = 72) and their mothers at delivery and after 20 weeks of breast-feeding (n = 48). During the 20 weeks the infants received either no supplemental vitamin A (but the mothers were given 3,000 IU vitamin A daily) (n = 16) or a daily vitamin A supplementation of 600 (n = 17) or 1,500 IU (n = 15). After 20 weeks of breast-feeding the …	1988	/	Acta paediatrica Scandinavica	77	2	198-201			3354330	#18036	Ala-Houhala 1988		ILL required
Vitamin A supplementation and growth: a randomized community trial.	West, K P Jr; Djunaedi, E; Pandji, A; Kusdiono; Tarwotjo, I; Sommer, A	A randomized community trial was carried out in Aceh, Indonesia, 1982-1984, to assess the impact of semiannual vitamin A (VA) supplementation (60,000 micrograms RE) on preschool child growth: 229 villages were randomized to VA program and 221 to control status. One thousand thirty-two program and 980 control children aged 1-5 y were assessed and followed for 12 mo. VA program males gained an addi…	1988	/	The American journal of clinical nutrition	48	5	1257-64			3189214	#17957	West 1988		ILL required
Serum vitamin C, vitamin A and carotene values in infants in SWA/Namibia.	Heese, H D	Serum vitamin C, vitamin A and carotene concentrations were measured in 425, 256 and 256 infants aged between 3 weeks and 12 months. Vitamin C concentrations were in general satisfactory, whereas vitamin A and especially carotene concentrations were unacceptably low in a large number of infants. concentrations were not correlated with age and sex nor with breast-feeding, but low and very low conc…	1988	/	South African medical journal = Suid-Afrikaanse tydskrif vir geneeskunde	73	10	600-2			3375909	#18060	Heese 1988		ILL required
Vitamin A status in Iran.	Kimiagar, M; Yassaii, M; Keyvani, F; Malek, F		1988	/	International journal for vitamin and nutrition research. Internationale Zeitschrift fur Vitamin- und Ernahrungsforschung. Journal international de vitaminologie et de nutrition	58	1	103-4			3384574	#18070	Kimiagar 1988		ILL required
Nutrients intake of Saudi infants and pre-school children by meal of the day	Sawaya W.N.; Tannous R.I.; Othaimeen A.I.		1987	/	Nutrition Reports International	35	2	233-250			17010387	#41783	Sawaya 1987		ILL required
Conjunctival goblet cells and mitotic rate in children with retinol deficiency and measles.	Rao, V; Friend, J; Thoft, R A; Underwood, B A; Reddy, P R	To study the effect of retinol deficiency and measles on the conjunctival epithelium, we determined the epithelial mitotic rate (MR) and goblet cell frequency (GCF) in conjunctival biopsy specimens from preschool children in Hyderabad, India. We studied three groups of children: normal appearing, clinically retinol deficient (defined by the presence of superficial fine punctate keratitis), and cl…	1987	/	Archives of ophthalmology (Chicago, Ill. : 1960)	105	3	378-80			3827715	#17766	Rao 1987		ILL required
Acute vitamin A intoxication: Cerebral pseudotumor	Rodriguez M.D.; De La Morena M.L.; Chamorro I.; Maroto E.; Garcia E.J.		1987	/	Acta Pediatrica Espanola	45	10	593-594			18071913	#41798	Rodriguez 1987		ILL required
Evaluation of a program to overcome vitamin A and iron deficiencies in areas of poverty in Minas Gerais, Brazil.	Araujo, R L; Araujo, M B; Machado, R D; Braga, A A; Leite, B V; Oliveira, J R	Randon samples of children from both sexes from Belo Horizonte, the capital City, and from Turmalina, Jequitinhonha Valley, Minas Gerais, Brazil, were submitted to nutritional evaluation before and after the intervention "Program to Overcome Vitamin A and Iron Deficiencies in Areas of Poverty in Minas Gerais, Brazil". After the first examination, all the children received, with an interval of 180…	1987	/	Archivos latinoamericanos de nutricion	37	1	2022-09-01			3454623	#18104	Araujo 1987	TÃ¬tÃ¬lá»pÃ©mÃ¬ á»ŒlÃ dosÃ¹ (2021-05-10 20:14:24)(Select): request made to author;	ILL required
[A rare cause of hydrocephalus in an infant: chronic vitamin A poisoning].	Gottrand, F; Leclerc, F; Chenaud, M; Vallee, L; Gaudier, B	A case of chronic vitamin A intoxication is reported in an infant under 6 months of age. The features included hydrocephalus, usually described in acute hypervitaminosis A and the other cutaneous, hepatic and skeletal signs observed in chronic intoxication.	1986	/	Archives francaises de pediatrie	43	7	501-2			3800561	#17510	Gottrand 1986		ILL required
Plasma concentrations of retinol and vitamins E and C during the first twelve months of post natal life.	Ette, S I; Esenowo, E J	Concentrations of retinol, vitamins E and C in cord and maternal blood samples were studied in rural health centres, polyclinics and maternities in Cross River State, Nigeria. Plasma concentrations of retinol, vitamins E and C were followed up for 12 months of post natal life. At birth cord blood levels of retinol and vitamin E were significantly lower than the maternal levels but vitamin C level…	1986	/	Tropical and geographical medicine	38	1	2021-05-01			3961904	#17596	Ette 1986		ILL required
Influence of breast-feeding on the restoration of the low serum concentration of vitamin E and beta-carotene in the newborn infant.	Ostrea, E M Jr; Balun, J E; Winkler, R; Porter, T	Vitamin E and beta-carotene are two important natural antioxidants. However, the mean (+/- SD) serum concentrations of beta-carotene in the cord blood of term (17.9 +/- 4.4 micrograms/dl) and preterm (14.04 +/- 4.7 micrograms/dl) infants are one eighth the concentration in the maternal serum (131 +/- 43 micrograms/dl). Likewise the serum concentrations of vitamin E in the term (0.31 +/- 0.09 mg/d…	1986	/	American journal of obstetrics and gynecology	154	5	1014-7			3706423	#17448	Ostrea 1986		ILL required
[Diagnosis of hypovitaminosis A and nutritional anemia status in the population of Vale do Jequitinhonha, Minas Gerais, Brazil].	Araujo, R L; Araujo, M B; Sieiro, R O; Machado, R D; Leite, B V	A survey was carried out with the purpose of evaluating the nutritional status of the population of Jequitinhonha Valley in regard to vitamin A deficiency and iron-deficiency anemia. A Program--"Programa de Combate a Hipovitaminose A e a Anemia Nutricional Ferropriva em Bolsoes de Probreza de Minas Gerais"--is being implanted by the Instituto Nacional de Alimentacao e Nutricao (INAN) aiming to th…	1986	/	Archivos latinoamericanos de nutricion	36	4	642-53			3435214	#17856	Araujo 1986	TÃ¬tÃ¬lá»pÃ©mÃ¬ á»ŒlÃ dosÃ¹ (2021-05-10 20:11:11)(Select): request made to author;	ILL required
Nutrition and infant lung functions: report of a National Heart, Lung and Blood Institute symposium.	Anonymous		1986	/	Pediatric pulmonology	2	1	44-59			3005956	#17823	Anonymous 1986		ILL required
Nutritional status of children and teenagers in relation to vitamin and mineral use.	Bowering, J; Clancy, K L	The use of vitamin and mineral supplements by children and teenagers in NHANES II was examined for relationships with demographic variables, dietary intakes from food, and biochemical measures of nutritional status and was compared with use reported in other nutrition studies. The number of regular supplement users decreased with age until about age 13, when the percentage of boys using supplemen…	1986	/	Journal of the American Dietetic Association	86	8	1033-8			3734295	#17473	Bowering 1986		1Fe iron haem ferritin; 1VitA carotene retinoids; 2A intake status; 3C cohort case control; ILL required
Vitamin A status in children who are prone to respiratory tract infections.	Pinnock, C B; Douglas, R M; Badcock, N R	The effect of Vitamin A supplementation on susceptibility to acute respiratory infections was investigated in a randomized controlled trial. One hundred and forty-seven preschool-age children with a history of frequent respiratory illness were randomized into Vitamin A supplemented (450 micrograms/day) and placebo groups. Respiratory symptoms were recorded on a daily basis over a period of 11 mon…	1986	/	Australian paediatric journal	22	2	95-9			3524531	#17420	Pinnock 1986		ILL required
Risk factors for developing mild nutritional blindness in urban Bangladesh.	Stanton, B F; Clemens, J D; Wojtyniak, B; Khair, T	Mild vitamin A deficiency may be associated with increased morbidity and mortality among children in developing countries. A community-based case-control study was performed to determine risk factors for mild ophthalmologic manifestations of vitamin A deficiency in urban Bangladeshi children. Cases were identified in children less than 14 years of age with night blindness with or without other si…	1986	/	American journal of diseases of children (1960)	140	6	584-8			3706241	#17447	Stanton 1986		ILL required
[Psoriasis and chronic vitamin A poisoning].	Martin Perez, J I; de Arana, J I; Delgado, J; de la Morena, M L	A case of a five year old girl who during a treatment with high doses of A and D vitamins prescribed for a long time because "psoriasis" is showed. Clinical, radiologic and biochemical symptomatology of chronic poisoning by vitamin A is proved. Authors want to draw attention to dangers of long use of vitamin A.	1986	/	Anales espanoles de pediatria	25	5	372-4			3813230	#17525	MartinPerez 1986	Harriet Getley (2021-04-22 20:54:28)(Select): Journals held from 1996 by UEA;	ILL required
[Long-term exclusive breast feeding].	Siimes, M A; Salmenpera, L; Perheentupa, J		1985	/	Duodecim; laaketieteellinen aikakauskirja	101	5	458-64			3987561	#17292	Siimes 1985		ILL required
Vitamin A deficiency as a factor in nutritional anemia.	Mejia, L A		1985	/	International journal for vitamin and nutrition research. Supplement = Internationale Zeitschrift fur Vitamin- und Ernahrungsforschung. Supplement	27	ijv, 9211653	75-84			3926709	#17256	Mejia 1985		ILL required
Prevalence and determinants of nutritional blindness in Bangladeshi children.	Cohen, N; Rahman, H; Sprague, J; Jalil, M A; Leemhuis de Regt, E; Mitra, M		1985	/	World health statistics quarterly. Rapport trimestriel de statistiques sanitaires mondiales	38	3	317-30			3878045	#17212	Cohen 1985		ILL required
Nutritional blindness--xerophthalmia.	Taylor, J		1985	/	Tropical doctor	15	4	180-2			4049508	#17355	Taylor 1985		ILL required
[Toxic hepatitis induced by vitamin A].	Yamamoto, M		1985	/	Nihon rinsho. Japanese journal of clinical medicine	43	6	1187-91			4046190	#17348	Yamamoto 1985		ILL required
Hypervitaminosis A in a child from megadosing.	Gamble, J G; Ip, S C	Hypervitaminosis A developed in a 2-year-9-month-old boy after his mother gave him 6,338 IU/kg/day vitamin A for 5 months. The clinical features included irritability, xerosis of the skin and mucous membranes, pruritus, bone pain, and loss of ambulation. The bone scan showed involvement of more bones than was apparent on the roentgenograms. A prompt diagnosis depended on an accurate history of ex…	1985	/	Journal of pediatric orthopedics	5	2	219-21			3988928	#17295	Gamble 1985		ILL required
Health consequences of infant feeding in Malaysia: a review.	Haaga, J G		1985	/	Malaysian journal of reproductive health : a publication of the Reproductive Research Centre of the National Population and Family Development Board, Malaysia	3	2	85-104			12314742	#17806	Haaga 1985	Harriet Getley (2021-05-05 23:36:06)(Select): Abstract PIP: This article reviews studies, of both Malaysian and other populations, on infant feeding patterns and their effect on health and survival prospects of children. The consequences of infant feeding patterns can be grouped into the 2 main categories of nutritional and immunological. Breast milk alone, even from a very poorly nourished woman…	ILL required
Intracranial hypertension due to acute vitamin A intoxication	Gangemi M.; Di Martino L.; Maiuri F.; Pettoello M.	A case of a 3-month-old child with intracranial hypertension syndrome due to acute intoxication of vitamin A is reported. Computerized tomography reveals a marked enlargement of the subarachnoid spaces in these cases. The reduction of the CSF resorption likely is the pathogenetic mechanism of the intracranial hypertension. Treatment of immediate withdrawal of the vitamin allows the complete remis…	1985	/	Acta Neurologica	40	1	27-31			15132621	#41936	Gangemi 1985		ILL required
The vitamin status of infants in a free living population.	Vobecky, J S; Vobecky, J; Shapcott, D; Demers, P P; Blanchard, R; Fisch, C	In infancy an adequate intake of vitamins, either from natural sources or as supplements, is of the utmost importance. The vitamin status of 325 infants was studied with regard to their food intake, vitamin supplementation and health from birth to the third birthday. Only data on vitamins A, C, E and folic acid are presented here. The proportion of bottle-fed infants having a serum level of vitam…	1985	/	International journal for vitamin and nutrition research. Internationale Zeitschrift fur Vitamin- und Ernahrungsforschung. Journal international de vitaminologie et de nutrition	55	2	205-16			4019076	#17323	Vobecky 1985		ILL required
Magnitude of vitamin A deficiency in primary school children of Sirur: a chronically drought affected area.	Pratinidhi, A K; Bapat, V S; Shah, U		1984	/	Indian journal of pediatrics	51	411	423-6			6441774	#18938	Pratinidhi 1984		ILL required
Vitamin-A deficiency in pre-school children.	Garg, S; Nayar, S; Garg, A; Sane, S		1984	/	Indian pediatrics	21	6	491-4			6439637	#18934	Garg 1984		ILL required
Increased risk of respiratory disease and diarrhea in children with preexisting mild vitamin A deficiency.	Sommer, A; Katz, J; Tarwotjo, I	Preschool-age rural Indonesian children were reexamined every 3 months for 18 months. An average of 3135 children were free of respiratory disease and or diarrhea at the examination initiating each of the six, 3-month follow-up intervals. Children with mild xerophthalmia (night blindness and/or Bitot's spots) at the start and end of an interval developed respiratory disease and diarrhea at twice …	1984	/	The American journal of clinical nutrition	40	5	1090-5			6496388	#18968	Sommer 1984		ILL required
Vitamin A and susceptibility to respiratory infections	Pinnock, CB; Douglas, RM; Badcock, NR	Vitamin A is important in the normal development and differentiation of epithelial cell surfaces, and in particular in the maintenance of a functional mucoâ€ciliary epithelium in the respiratory tract. Its importance in various aspects of immune response, notably cellâ€ mediated and local immune function have also been reported recently. The role of vitamin A status as a potential contributor t…	1984			8	2	274	CN-00283646			#44920	Pinnock 1984		ILL required
The cutaneous absorption of vitamin A. A preliminary study	Caldera R.; Kersaudy L.; Badoual J.; Olive G.		1984	/	Developmental Pharmacology and Therapeutics	7	SUPPL. 1	213-217		http://dx.doi.org/10.1159/000457256	15224727	#23124	Caldera 1984		ILL required
Fatal hypervitaminosis A in a neonate	Bush, M. E.; Dahms, B. B.	Although hypervitaminosis A is not uncommon, fatal cases are rare. We describe a neonate who died after having ingested more than 60 times the suggested dose of vitamin A per day, for 11 days. His hospital course was marked by hypercalcemia, hyperphosphatemia, a bleeding disorder, and pulmonary insufficiency. An autopsy showed extensive calcifications of the alveolar septa and bronchioles. Metast…	1984		Arch Pathol Lab Med	108	10	838-42	6548125		249	#178	Bush 1984		ILL required
Effect of measles on the nutritional status of preschool children.	Bhaskaram, P; Reddy, V; Raj, S; Bhatnagar, R C	A total of 1426 children admitted to the hospital for measles were studied. Of these, 84 were followed up for a period of 6 months after they were discharged from the hospital. It was observed that about 23% of the cases developed secondary infection during the acute stage of measles. Diarrhoea and respiratory infection were the common complications. Some children developed corneal lesions during…	1984	/	The Journal of tropical medicine and hygiene	87	1	2021-05-21			6716538	#19165	Bhaskaram 1984		ILL required
Vitamin A deficiency and mortality risk.	Sommer, A		1984	/	Lancet (London, England)	1	8372	347-8			6141417	#18877	Sommer 1984		ILL required
Impact of pre-school supplementary feeding on clinical picture.	Chawla, P; Puri, R		1983	/	Indian pediatrics	20	7	507-12			6418651	#19077	Chawla 1983		ILL required
Post-measles corneal ulceration in children in northern Nigeria: the role of vitamin A, malnutrition and measles.	Inua, M; Duggan, M B; West, C E; Whittle, H C; Kogbe, O I; Sandford-Smith, J H; Glover, J	This work was prompted by the observation that corneal ulceration was apparently more common in young children in the guinea savannah area of northern Nigeria than in children in the tropical rainforest areas of southern Nigeria, where the intake of vitamin A, as the provitamin in red palm oil, is higher. Since corneal ulceration was usually seen in association with measles, a study was carried o…	1983	/	Annals of tropical paediatrics	3	4	181-91			6200063	#18680	Inua 1983		ILL required
Increased mortality in children with mild vitamin A deficiency.	Sommer, A; Tarwotjo, I; Hussaini, G; Susanto, D	An average of 3481 preschool-age rural Indonesian children were re-examined every 3 months for 18 months. The mortality rate among children with mild xerophthalmia (night blindness and/or Bitot's spots) was on average 4 times the rate, and in some age groups 8 to 12 times the rate, among children without xerophthalmia. Mortality increased, almost linearly, with the severity of mild xerophthalmia …	1983	/	Lancet (London, England)	2	8350	585-8			6136744	#18671	Sommer 1983		ILL required
["Follow-up milk": general principles and evaluation of the nutritional status of 100 subjects fed a liquid transitional formula].	Rusconi, R; Giulotto, P; Auriti, L; Portaleone, D; Carnelli, V	Many authors have pointed that precocious weaning expose infants to serious risks as hypernutrition, obesity, adverse reactions to foods, hypernatremia, dental caries, emotional problems as anorexia or bulimia, so that actually weaning is delayed after 6th month of age. Going on with the "adapted" formula is a relative nonsense because "adapted" milks have low protein and calcium contents so that…	1983	/	La Pediatria medica e chirurgica : Medical and surgical pediatrics	5	3	83-6			6647069	#19123	Rusconi 1983		ILL required
[Hypovitaminosis and hypervitaminosis in children].	Popescu, V; Arion, C; Dragomir, D		1983	/	Revista de pediatrie, obstetrica si ginecologie. Pediatria	32	4	289-320			6424208	#19078	Popescu 1983		ILL required
Xerophthalmia in urban Bangladesh. Implications for vitamin A deficiency preventive strategies.	Cohen, N; Measham, C; Khanum, S; Khatun, M; Ahmed, N	Eight per cent of children attending a nutrition unit in urban Bangladesh had the eye signs and symptoms of vitamin A deficiency. About 1 in 10 of children with xerophthalmia and moderate-to-severe protein-energy malnutrition (PEM) had corneal involvement (X2,X3A/B): seasonal variation in prevalence was striking. Xerophthalmia was commonest in the 2-3 years age group and was associated with gastr…	1983	/	Acta paediatrica Scandinavica	72	4	531-6			6624428	#19109	Cohen 1983		ILL required
Vitamin A deficiency and dark adaptation in children.	Zak, T A		1982	/	Journal of pediatric gastroenterology and nutrition	1	4	467-8			7186060	#18660	Zak 1982		ILL required
Feeding trial on newborn infants using a new formula (Vitalac).	Pudjiadi, S H; Soeparto, P; Nasar, S; Agusman, S; Samsudin		1982	/	Paediatrica Indonesiana	22	2021-10-09	200-4			7170110	#18647	Pudjiadi 1982		ILL required
Benign intracranial hypertension induced by deficiency of vitamin A during infancy.	Kasarskis, E J; Bass, N H		1982	/	Neurology	32	11	1292-5			6890166	#18501	Kasarskis 1982		ILL required
[Pseudotumor cerebri caused by chronic vitamin A poisoning].	Turck, D; Verhaegen, Y; Morel, P		1981	/	Lille medical : journal de la Faculte de medecine et de pharmacie de l'Universite de Lille	26	2021-05-04	173-4			7289761	#18408	Turck 1981		ILL required
Humoral immune response in vitamin A deficient children.	Kutty, P M; Mohanram, M; Vinodini, R	Humoral immune response was evaluated in children with vitamin A deficiency. The percentage of B lymphocytes and the initial levels of plasma IgA, IgG and IgM were normal. Two weeks after the immunisation with diphtheria and tetanus toxoids, there was a marked increase in the antibody titers. There were no significant differences between the deficient and the normal children. The results indicate…	1981	/	Acta vitaminologica et enzymologica	3	4	231-5			6981305	#18320	Kutty 1981		ILL required
[Effect of the ingestion of sugar fortified with vitamin A (50UI/g) in the prevention of vitamin A deficiency].	Borges, E L; Araujo, R L; Oliveira, J R		1981	/	AMB : revista da Associacao Medica Brasileira	27	8	234-6			6977162	#18319	Borges 1981		ILL required
Carotenaemia in infancy.	Massam, M; Heycock, J B	The condition of carotenaemia is harmless but can lead to the mistaken diagnosis of jaundice; it may also be a feature in hypothyroidism. A case of carotenaemia in a baby is reported, caused by an excess of carrots in his mixed feeds, and the diagnostic features are emphasised.	1981	/	Journal of human nutrition	35	3	218-9			7264293	#18387	Massam 1981		ILL required
[Characteristics of riboflavin excretion in healthy children and in patients with iron deficiency anemia].	Cherstvova, L G; Sukhanov, Iu S		1980	/	Pediatriia		5	37-8			7190264	#18452	Cherstvova 1980		ILL required
[Absorption of various trace elements from milk products for infants. I].	Zmarlicka, M; Wysokinska, Z		1980	/	Pediatria polska	55	7	819-26			7422404	#18220	Zmarlicka 1980		ILL required
Absorption of certain trace elements from milk products for infants	Zmarlicka M.; Wysokinska Z.		1980	/	Pediatria Polska	55	7	819-826			11203446	#41858	Zmarlicka 1980		ILL required
Liver vitamin A reserves of neonates, preschool children and adults dying of various causes in Salvador, Brazil.	Olson, J A		1979	/	Archivos latinoamericanos de nutricion	29	4	521-45			575876	#20018	Olson 1979		ILL required
Vitamin A sensitivity.	Greenbaum, J		1979	/	Annals of allergy	43	2	98-9			380417	#19902	Greenbaum 1979		ILL required
Retinol content of human livers from autopsies in London.	Huque, T; Truswell, A S		1979	/	The Proceedings of the Nutrition Society	38	2	41A			504169	#19976	Huque 1979		ILL required
Distribution of vitamin A in human liver.	McLaren, D S; Mawlayi, Z; Downing, A		1979	/	The Proceedings of the Nutrition Society	38	2	49A			504176	#19977	McLaren 1979		ILL required
Artificial feeding of infants: a statement of the infant nutrition subcommittee of the Paediatric Society of New Zealand.	Farmer, K; Birkbeck, J A; Hardy, M; Hassall, I B; Hindle, R C; Howie, R N; Hunter, A; King, P		1979	/	The New Zealand medical journal	90	647	390-2			293562	#19881	Farmer 1979		ILL required
Prophylaxis of vitamin A deficiency: a collaborative field trial.	Tandon, B N; Ramachandran, K; Nath, L M; Sood, N N; Gahlot, D K; Gupta, M C; Wali, J P; Sinha, S N; Kutty, P R		1979	/	Indian journal of public health	23	3	155-64			317494	#19891	Tandon 1979		ILL required
Health and nutritional status of school children in Kathua District of Jammu & Kashmir.	Patwari, A; Aneja, S; Jasrotia, J S; Gandotra, V K		1979	/	Indian pediatrics	16	9	797-802			536021	#20001	Patwari 1979		ILL required
Recommended daily amounts of food energy and nutrients for groups of people in the United Kingdom. Report by the Committee on Medical Aspects of Food Policy.	Anonymous		1979	/	Reports on health and social subjects	15	r52, 0351235	2027-01-01			493711	#19965	Anonymous 1979		ILL required
Planning, implementation, and evaluation of a fortification program. Control of vitamin A deficiency in the Philippines.	Solon, F S; Fernandez, T L; Latham, M C; Popkin, B M	In a three-year pilot project in the Philippines, the magnitude of vitamin A deficiency and its clinical manifestation (xerophthalmia) was determined, and three alternate programs for eliminating and preventing it in various ecologic zones were designed and implemented concurrently in separate areas in each ecologic zone. Results were evaluated, and costs and benefits of each program were determi…	1979	/	Journal of the American Dietetic Association	74	2	112-8			105029	#19851	Solon 1979		ILL required
Dietary pattern of Finnish children with low high caries experience.	Kleemola-Kujala, E; Rasanen, L	The correlations between dietary patterns and caries were studied in a series consisting of 534, 5-, 9- and 13-year-old Finnish rural children from low-fluoride areas (0.10-0.46 parts/10(6)). The food consumption of the children was assessed by the 24-hour recall method. The consumption of sweets was estimated by the dietary history method. Caries was diagnosed by clinical inspection. Children wi…	1979	/	Community dentistry and oral epidemiology	7	4	199-205			293238	#19880	Kleemola-Kujala 1979		ILL required
Vitamin A deficiency and blindness in Indian children.	Reddy, V		1978	/	The Indian journal of medical research	68 Suppl	gjf, 0374701	26-37			744646	#19724	Reddy 1978		ILL required
Effect of vitamin A deficiency on the cornea.	Pirie, A		1978	/	Transactions of the ophthalmological societies of the United Kingdom	98	3	357-60			289216	#19676	Pirie 1978		ILL required
Evaluation of vitamin A status in children.	Olson, J A		1978	/	World review of nutrition and dietetics	31	xqn, 0117263	130-4			735122	#19715	Olson 1978		ILL required
Response of retinol serum levels to the intake of vitamin A fortified sugar by preschool children	Araujo R.L.; Souza M.S.L.; Mata Machado A.J.	Fortification of sugar with vitamin A resulted in increased levels of the vitamin in serum of pre-school children who spent the day at a public nursery. A biochemical survey consisting of blood determination of hemoglobin, hematocrit, serum concentration of vitamin A, total proteins, and albumin, was performed in 211 children from an orphanage who received a diet poor in vitamin A and came from t…	1978	/	Nutrition Reports International	17	3	307-314			8303746	#43222	Araujo 1978	TÃ¬tÃ¬lá»pÃ©mÃ¬ á»ŒlÃ dosÃ¹ (2021-05-10 20:01:34)(Select): Full text requested from author; Julii Brainard (2021-04-08 00:58:08)(Select): mispelled (following is wrong?) Araiyo, Rocival L.; Soriza, M.Suzana L.; Mata-Machado, A.J.; Mata-Machado, Leonor T.; et al.;	ILL required
Effect of the intake of vitamin A fortified sugar by pre-school children	Araujo R.L.; Borges E.L.; Silva D'A. J.B.		1978	/	Nutrition Reports International	18	4	429-436			9049647	#43214	Araujo 1978	TÃ¬tÃ¬lá»pÃ©mÃ¬ á»ŒlÃ dosÃ¹ (2021-05-10 20:05:34)(Select): request made to author;	ILL required
[A case of chronic vitamin A intoxication].	Scianaro, L; Loiodice, G		1978	/	Minerva pediatrica	30	19	1531-4			703716	#19691	Scianaro 1978		ILL required
Anthropometric and dietary study of Miskito Indian children in rural Nicaragua	Horner M.R.; Harris W.S.; Brownlee B.J.	The nutritional status of 304 infants and young children (0-60 mo. old) was assessed in three Miskito Indian villages in Northeast Nicaragua in 1975. Evidence of chronic (but not current) malnutrition was obtained by anthropometric measurements. Dietary intake data, however, indicated major problems with the current level of food intake. Height was the most severely affected nutritional indicator…	1977	/		6	3	137-146			8225454	#43502	Horner 1977		ILL required
Hypovitaminosis A: Correlation of clinical and laboratory diagnostic procedures	Alejo R.L.T.; Olivar E.O.; Abendanio R.M.		1977	/	Philippine Journal of Ophthalmology	9	3	79-82			9000017	#43175	Alejo 1977		ILL required
Vitamin A in times of disaster.	Oomen, H A		1976	/	Annales de la Societe belge de medecine tropicale	56	2021-05-04	319-23			1036876	#19781	Oomen 1976		ILL required
Studies on hypovitaminosis A in Brazil and other Latin American countries	Simmons W.K.	Hypovitaminosis A, as confirmed by dietary and biochemical data, and clinical sign, is a public health problem in Northeast Brazil, the area most seriously affected in Latin America. Every year about 1,000 preschool age children go blind from hypovitaminosis A. Current research consists of a nutrition survey in the 3 areas of the State of Pernambuco, the testing of the relationship between measle…	1976	/	Ecology of Food and Nutrition	5	1	51-55			7067091	#43098	Simmons 1976		ILL required
[Epidemiology of avitaminosis A in Niger].	Lechat, M F; Bouche, R; De Ville De Goyet, C; Boucquey, C		1976	/	Annales de la Societe belge de medecine tropicale	56	2021-05-04	333-43			1034468	#19780	Lechat 1976		ILL required
Vitamin A.	McLaren, D S		1975	/	Progress in food & nutrition science	1	5	335-48			788039	#19204	McLaren 1975		ILL required
Mass distribution of vitamin A and the prevention of keratomalacia.	Sommer, A; Faich, G; Quesada, J	A retrospective review of 3,490 adminissions to the major pediatric facility in El Salvador was undertaken to determine whether biannual administration of massive doses of vitamin A (200,000 international units) to all availabel 1- to 4-year-old children was effective in preventing keratomalacia. During the 12 months preceding and following initiation of the program, the number of children admitt…	1975	/	American journal of ophthalmology	80	6	1073-80			1200101	#19329	Sommer 1975		ILL required
Absorption of vitamin A in children with ascariasis.	Sivakumar, B; Reddy, V	Absorption of labelled vitamin A was studied in normal children and in children with round-worm infestation. Absorption of the vitamin was significantly low in children with ascariasis. In two subjects, in whom the studies were repeated, absorption of vitamin A was significantly increased after antihelminthic treatment. These results suggest that ascariasis may aggravate vitamin A deficiency by i…	1975	/	The Journal of tropical medicine and hygiene	78	5	114-5			1152102	#19287	Sivakumar 1975		ILL required
Vitamin absorption (excluding vitamin A).	Morava, E; Tarjan, R		1975	/	Bibliotheca nutritio et dieta		22	86-100			1095013	#19504	Morava 1975		ILL required
Nutritional status of black preschool children in Mississippi	Futrell M.F.; Kilgore L.T.; Windham F.	The nutritional status of 247 preschool black children in 2 counties in Mississippi was studied by relating energy and nutrient intake and anthropometric measurements to: education of the homemaker, family income, and participation in Food Stamp and donated food programs. In Noxubee County, nutrient intake paralleled the mother's education, and average caloric and iron intakes were significantly …	1975	/	Journal of the American Dietetic Association	66	1	22-27			5201958	#42902	Futrell 1975		1Fe iron haem ferritin; 1VitA carotene retinoids; 2B status outcome; 3D cross sectional; ILL required
The concentrations of retinol binding protein, prealbumin, and transferrin in the sera of newly delivered mothers and children of various ages	Vahlquist A.; Rask L.; Peterson P.A.; Berg T.	Umbilical cord blood from 50 full term newborns and capillary or venous blood from 226 children varying in age from 6 weeks to 16 years was examined for content of retinol binding protein (RBP), prealbumin, and transferrin. The mean levels of the three proteins in the newborns were 21 mug/ml, 128 mug/ml, and 1.65 mg/ml, respectively. The corresponding maternal levels were 39 mug/ml, 231 mug/ml, a…	1975	/	Scandinavian Journal of Clinical and Laboratory Investigation	35	6	569-575			6171356	#42979	Vahlquist 1975		ILL required
Skeletal deformities following chronic hypervitaminosis A; a case report.	Ruby, L K; Mital, M A		1974	/	The Journal of bone and joint surgery. American volume	56	6	1283-7			4436364	#21095	Ruby 1974		ILL required
Recommended dietary allowances up to date--trace minerals.	Mertz, W		1974	/	Journal of the American Dietetic Association	64	2	163-7			4812792	#21146	Mertz 1974		ILL required
The determination of vitamin A and some aspects of its distribution, mobilization and transport in health and disease.	Underwood, B A		1974	/	World review of nutrition and dietetics	19	xqn, 0117263	123-72			4616468	#21141	Underwood 1974		ILL required
Basal energy metabolism in protein-calorie malnutrition and vitamin A deficiency.	Rao, K S; Khan, L		1974	/	The American journal of clinical nutrition	27	8	892-6			4211019	#20815	Rao 1974		ILL required
A pilot study of the quality of human milk in a lower socio-economic group in Karachi, Pakistan.	Lindblad, B S; Rahimtoola, R J		1974	/	Acta paediatrica Scandinavica	63	1	125-8			4830403	#21161	Lindblad 1974		ILL required
Vitamin A metabolism under nutritional stress.	Rao, M S; Thyagarajan, K; Kishore, G S; Cama, H R		1974	/	International journal for vitamin and nutrition research. Internationale Zeitschrift fur Vitamin- und Ernahrungsforschung. Journal international de vitaminologie et de nutrition	44	2	151-8			4855398	#21178	Rao 1974		ILL required
Hematologic findings in bone marrow and peripheral blood of healthy premature babies during the first ten weeks of extrauterine life	Vaz F.A.C.; Maspes V.; Mendes F.T.		1974	/	Pediatria Pratica	45	2021-02-01	25-38			5149300	#42853	Vaz 1974		ILL required
Hypervitaminosis A and congenital renal anomalies in a human infant.	Bernhardt, I B; Dorsey, D J		1974	/	Obstetrics and gynecology	43	5	750-5			4822659	#21155	Bernhardt 1974		ILL required
[Nutritional status in Peru].	Gross, U; Gross, R; Feldheim, W		1973	/	International journal for vitamin and nutrition research. Internationale Zeitschrift fur Vitamin- und Ernahrungsforschung. Journal international de vitaminologie et de nutrition	43	3	387-96			4749922	#20769	Gross 1973		ILL required
Incorporation of 35 S sulphate into acid mucopolysaccharides of colon in vitamin A deficient children.	Mohanram, M; Reddy, V		1973	/	International journal for vitamin and nutrition research. Internationale Zeitschrift fur Vitamin- und Ernahrungsforschung. Journal international de vitaminologie et de nutrition	43	1	56-60			4266764	#20678	Mohanram 1973		ILL required
The prevention of xerophthalmia.	Anonymous		1973	/	WHO chronicle	27	1	28-30			4682518	#20713	Anonymous 1973		ILL required
Skin manifestations of hypovitaminosis A.	Benedek, T		1973	/	IMJ. Illinois medical journal	141	5	460-passim			4148356	#20662	Benedek 1973		ILL required
Prevention of blindness due to hypovitaminosis A.	Oomen, H A		1972	/	Israel journal of medical sciences	8	8	1195-8			4630595	#21043	Oomen 1972		ILL required
Studies on vitamin A absorption in children.	Reddy, V; Sivakumar, B		1972	/	Indian pediatrics	9	6	307-10			4649855	#21065	Reddy 1972		ILL required
The prevention of childhood blindness by the administration of massive doses of vitamin A.	Olson, J A		1972	/	Israel journal of medical sciences	8	8	1199-206			4647769	#21060	Olson 1972		ILL required
[Determination of age dependence of trace element concentrations in human cerebral cortex and basal ganglia].	Schicha, H; Kasperek, K; Klein, H J; Feinendegen, L E		1972	/	Fortschritte auf dem Gebiete der Rontgenstrahlen und der Nuklearmedizin		f5h, 7507118	Suppl-5			4341087	#21009	Schicha 1972		ILL required
[Bases of vitamin A therapy. Vitamin A deficiency, acute A hypervitaminosis, therapy of psoriasis].	Schimpf, A; Jansen, K H		1972	/	Fortschritte der Medizin	90	16	615-6			4680621	#21077	Schimpf 1972		ILL required
Vitamin A and iron in infants' diets in Israel.	Goldberg, A; Reshef, A		1972	/	Journal of the American Dietetic Association	60	2	127-30			5008420	#21080	Goldberg 1972	Ellice Parkinson (2021-05-06 04:49:19)(Select): Abstract : The Î²-carotene, retinol and Fe contents of diets of 28 infants about 6 months old and living in 2 communities of Jerusalem with different socio-economic status were studied for 1 week. The foods were prepared in the laboratory according to information got from the mothers. Carrots and vegetable soup contained the largest amount of Î²-car…	ILL required
Requirements of vitamin A in children.	Patwardhan, V N		1971	/	The Indian journal of medical research	59	6 Suppl	24-33			5161523	#20387	Patwardhan 1971		ILL required
Food consumption and growth of normal infants fed milk-based formulas.	Fomon, S J; Thomas, L N; Filer, L J Jr; Ziegler, E E; Leonard, M T		1971	/	Acta paediatrica Scandinavica. Supplement	223	173166	1936-01-01			5291969	#20407	Fomon 1971		ILL required
Nutritional status of rural pre-school children. II. Clinical observations.	Shrivastava, A K; Belapurkar, K M; Kaul, K K		1970	/	Indian pediatrics	7	7	368-73			5492558	#20285	Shrivastava 1970		ILL required
Effect of a single massive dose of vitamin A on serum and liver levels of the vitamin.	Srikantia, S G; Reddy, V		1970	/	The American journal of clinical nutrition	23	1	114-8			4983876	#20206	Srikantia 1970		ILL required
Correlation of various absorption tests and their utility in the diagnosis of malabsorption syndromes.	Pimparkar, B D; Donde, U M; Anjaria, R K; Raghavan, P		1970	/	The Journal of the Association of Physicians of India	18	6	539-50			5456135	#20260	Pimparkar 1970		ILL required
An evaluation of the relationship between nutritional status and anthropometric measurements.	Rao, K V; Singh, D		1970	/	The American journal of clinical nutrition	23	1	83-93			5412657	#20223	Rao 1970		ILL required
[Carotenemia in infancy].	Fishman, J E; Joseph, A Y		1970	/	Harefuah	78	1	2021-07-16			5477987	#20278	Fishman 1970		ILL required
The vitamin A absorption test. I. Studies on children and adults without disorders in the alimentary tract.	Kahan, J		1969	/	Scandinavian journal of gastroenterology	4	4	313-24			5307442	#20554	Kahan 1969		ILL required
[Trichorrhexis nodosa in hypothrepsic child with hypovitaminosis A].	Colomb, D; Cretin, J; Vibert, J; Steiner, H G		1969	/	Bulletin de la Societe francaise de dermatologie et de syphiligraphie	76	6	887-8			5384245	#20583	Colomb 1969		ILL required
Nutritional status of preschool children in Mississippi.	Owen, G M; Kram, K M		1969	/	Journal of the American Dietetic Association	54	6	490-4			5798108	#20617	Owen 1969		ILL required
[Comparison between the nutritional state of the mother and the newborn infant].	Loria, A; Sanchez-Medal, L; Labardini, J; Soberon, J; Karchmer, S		1969	/	Gaceta medica de Mexico	99	2	229-39			5797462	#20616	Loria 1969		ILL required
[A case of hypomagnesemia in a newborn].	Jalbert, J M; Lachance, R; Garon, G		1969	/	Laval medical	40	10	1037-44			5400668	#20593	Jalbert 1969		ILL required
Red palm oil in the prevention of vitamin A deficiency. A trial on preschool children in indonesia.	Lian, O K; Tie, L T; Rose, C S; Prawiranegara, D D; Gyorgy, P		1968	/	Paediatrica Indonesiana	8	5	192-202			5720566	#20504	Lian 1968		ILL required
Protein-calorie and vitamin A malnutrition in Southeast Asia.	Gyorgy, P		1968	/	Federation proceedings	27	3	949-53			5655020	#20464	Gyorgy 1968		ILL required
Influence of early malnutrition on some aspects of the health of school-age children.	Giok, L T; Rose, C S; Gyorgy, P		1968	/	Paediatrica Indonesiana	8	3	95-109			5681275	#20477	Giok 1968		ILL required
Evaluation of mental development in relation to early malnutrition.	Pek Hien Liang; Tjiook Tiauw Hie; Oey Henk Jan; Lauw Tjin Giok		1967	/	Paediatrica Indonesiana	7	3	119-25			5596311	#20872	PekHienLiang 1967	Harriet Getley (2021-05-05 20:36:14)(Select): SUMMARY The intelligence quotient, using the test procedures of Wechsler and Goodenough was measured in a group of Indonesian children aged 5â€“12 years whose early nutritional history and nutritional state 6 years prior to the present studies were known. It was found that their intellectual development, as well as their physical development, could be…	ILL required
[Studies on the vitamin A and carotene content of diet and blood serum of normal children artificially fed. II. Seasonal variation in the vitamin A, beta -carotene and carotenoid content of infant meals].	Dietl, B; Litwin, E		1966	/	Roczniki Panstwowego Zakladu Higieny	17	2	141-8			5945502	#21493	Dietl 1966		ILL required
CHRONIC VITAMIN A INTOXICATION DURING THE FIRST HALF YEAR OF LIFE; DESCRIPTION OF 5 CASES	Persson, B.; Tunell, R.; Ekengren, K.		1965		Acta Paediatr Scand	54		49-60	14248225	10.1111/j.1651-2227.1965.tb06345.x	263	#127	Persson 1965		ILL required
[INTERNAL TIBIAL HYPEROSTOSIS. POSSIBLE EVENTUAL ROLE OF HYPERVITAMINOSIS A].	FONTAN, A; BATTIN, J J; BILDSTEIN, G		1965	/	Archives francaises de pediatrie	22	71q, 0372421	117-8			14302474	#21443	FONTAN 1965		ILL required
Survey on treatment of vitamin A deficiency on children.	Poey, S H; Hermanses, S		1965	/	Paediatrica Indonesiana	5	2021-02-01	612-21			5874187	#21416	Poey 1965		ILL required
[Relation of the physical development of newborn infants to maternal vitamin A and carotene content in the blood from the viewpoint of prophylactic vitamin therapy].	Ozorotsii, F F		1965	/	Pediatriia akusherstvo i ginekologiia	5	100303707, 2985041r, ou9	44-7			5872187	#21415	Ozorotsii 1965		ILL required
[BLOOD CAROTENE AND BLOOD VITAMIN A LEVEL IN INFANTS FED WITH MILKS HAVING VARIOUS LIPID CONTENTS COMBINED WITH CARROT POWDER].	FEROLA, R; TIBERIO, P		1964	/	La Pediatria	72	ox5, 0401207	1108-20			14255370	#21380	FEROLA 1964		ILL required
[DANGERS OF EXCESSIVE CALCIUM THERAPY AND VITAMIN A AND D THERAPY IN THE INFANT].	DIRIART, H; FRITEL, G		1963	/	Clinique (Paris, France)	58	9427241, dm3	535-8			14092590	#21282	DIRIART 1963		ILL required
[HYPERVITAMINOSIS A SYNDROME. REVIEW OF THE CLINICAL AND EXPERIMENTAL DATA OF THE LITERATURE. RELATION BETWEEN HYPERVITAMINOSIS AND MUCOPOLYSACCHARIDES. EXPERIMENTAL AND CLINICAL CONTRIBUTION].	SOZIO, N		1963	/	Rivista di gastro-enterologia	15	tjl, 20420540r	251-300			14112618	#21287	SOZIO 1963		ILL required
Effects of vitamin A supplement in infancy.	MATSUMI, F; KOMIYA, H		1962	/	Paediatria Universitatis Tokyo	7	op7, 0243721	2021-09-26			13933765	#21241	MATSUMI 1962		ILL required
Acute and chronic hypervitaminosis in a 4-month-old infant.	WOODARD, W K; MILLER, L J; LEGANT, O		1961	/	The Journal of pediatrics	59	jlz, 0375410	260-4			13786524	#21224	WOODARD 1961		ILL required
Increased intracranial pressure with bulging fontanel. A symptom of vitamin A deficiency in infants.	BASS, M H; FISCH, G R		1961	/	Neurology	11	0401060, nz0	1091-4			13865618	#21225	BASS 1961		ILL required
Hypervitaminosis A.	JOFFE, B		1961	/	GP	24	ft1, 0230511	89			14451926	#21229	JOFFE 1961		ILL required
[Studies on vitamins A and B1 in tuberculosis in children].	NOWAK, S; FOJUDZKI, E		1960	/	Gruzlica (Warsaw, Poland : 1926)	28	8502658	439-44			14427838	#21202	NOWAK 1960		ILL required
[Severe syncope & acute hydrocephalus 16 hours after taking a massive dose of vitamins A, D3].	PEREZ MORENO, B		1959	/	Acta pediatrica espanola	17	197	304-6			13669998	#21682	PEREZMORENO 1959		1VitA carotene retinoids; 2H toxicity overload; ILL required
[Vitamin requirements of infants].	TOROK, J		1958	/	Gyermekgyogyaszat : az Orvosegeszsegugyi Szakszervezet Gyermekorvos Szakcsoportjanak folyoirata = Pediatriia	9	2021-06-04	97-101			13562671	#21655	TOROK 1958	Julii Brainard (2021-05-05 21:17:06)(Select): Hungarian;	ILL required
[Urinary lithiasis & vitamin A deficiency in children at Ruanda-Urundi].	FAIN, A; FALAISE, A		1957	/	Annales de la Societe belge de medecine tropicale (1920)	37	1	135-7			13444997	#21625	FAIN 1957		ILL required
[Review of acute hydrocephalus caused by administration of vitamin A in massive doses in nursing infants; based on 100 cases].	MONTERO RODRIGUEZ, A		1957	/	Acta pediatrica espanola	15	170	92-100			13410607	#21619	MONTERORODRIGUEZ 1957		ILL required
[Effects of multiple vitamin preparations in the care of healthy infants].	PLENERT, W		1957	/	Kinderarztliche Praxis	25	5	212-7			13450107	#21626	PLENERT 1957	Harriet Getley (2021-05-05 20:09:56)(Select): Journal article : Kinderarztliche Praxis 1957 Vol.25 pp.212-217 Abstract : Of 30 healthy full term newborn infants in a home, some partly or wholly breast fed, the others having differing amounts of the same mixture, 15 had a vitamin and mineral preparation (Combionta, E. Merck, Darmstadt), 1 dragee daily crushed in fluid from the 10th to the 28th day…	ILL required
[Vitamin metabolism of atrophic infants. VI. Serum vitamin A content in atrophic infants].	BENCZE, B; GERLOCZY, F; MALIK, T; UGRAY, M		1957	/	Gyermekgyogyaszat : az Orvosegeszsegugyi Szakszervezet Gyermekorvos Szakcsoportjanak folyoirata = Pediatriia	8	2021-12-11	333-43			13538343	#21638	BENCZE 1957		ILL required
[Membranous dysostosis with hypervitaminosis A & D].	VALLS, A		1957	/	Acta pediatrica espanola	15	179	815-22			13497701	#21633	VALLS 1957	Julii Brainard (2021-05-03 21:18:20)(Select): Disestosis membranosa con hipervitaminosis A y D; Julii Brainard (2021-04-05 22:37:44)(Select): can't find FT, https://www.cabdirect.org/cabdirect/abstract/19581404202 -JB;	ILL required
[Vitamin A metabolism and infection in children].	RIND, H		1955	/	Arztliche Forschung	9	10	I-9			13282781	#21593	RIND 1955	Julii Brainard (2021-04-05 22:33:25)(Select): can't find FT: https://pubmed.ncbi.nlm.nih.gov/13282781/ - JB;	ILL required
[Vitamins A and D supplement of powdered bread for infants].	KOMAROV, S N; VOL'PER, I N		1954	/	Voprosy pitaniia	13	6	32-4			14359750	#21589	KOMAROV 1954		ILL required
[Acute benign hydrocephalus in infant caused by acute hypervitaminosis A (Julien Marie-See syndrome); role of infection in neonatal mortality].	CARUANA, M; HAMZA, B		1953	/	Archives francaises de pediatrie	10	9	982-3			13125657	#21563	CARUANA 1953		ILL required
[Twenty four more cases of acute transitory hydrocephalus in infants due to the ingestion of massive doses of vitamins A and D].	AGUIRRE DIEZ, D M		1953	/	Acta pediatrica espanola	11	125	533-6			13079827	#21555	AGUIRREDIEZ 1953		ILL required
[Report of a case of acute benign hydrocephalus in an infant produced by administration of a massive dose of vitamin A].	MONTERO RODRIGUEZ, A		1952	/	Acta pediatrica espanola	10	116	248-51			12985370	#21530	MONTERORODRIGUEZ 1952		ILL required
[Bone changes in vitamin A deficiency in children].	COSTA, A; DA GAMA, J		1952	/	Jornal de pediatria	17	6	251-84			13061155	#21536	COSTA 1952		ILL required
[Case of acute benign hydrocephalus in infant following ingestion of massive doses of vitamin A with D].	ROMERO GARCIA-PELAYO, D		1952	/	Acta pediatrica espanola	10	119	946-7			13007476	#21534	ROMEROGARCIA-PELAYO 1952	Julii Brainard (2021-05-05 20:38:01)(Select): Un caso mÃ¡s de hidrocefalia aguda benigna del lactante tras ingestiÃ³n de vitaminas A-D en dosis masiva;	ILL required
Vitamin A deficiency in unerupted teeth of infants.	DINNERMAN, M		1951	/	Oral surgery, oral medicine, and oral pathology	4	8	1024-38			14863873	#21521	DINNERMAN 1951		ILL required
[One more case of acute benign hydrocephalus in infant following massive dose of vitamin A].	CLUET GARCIA, J M		1951	/	Acta pediatrica espanola	9	108	1448-9			14902481	#21526	CLUETGARCIA 1951	Julii Brainard (2021-04-05 22:42:42)(Select): likely is possible to get hold of, given journal index is online; Julii Brainard (2021-04-05 22:41:07)(Select): https://dialnet.unirioja.es/servlet/articulo?codigo=6404901 Spanish lang title = Otro caso de hidrocefalia aguda benigna del lactante despuÃ©s de una dosis masiva de vitamina A; Julii Brainard (2021-04-05 22:38:59)(Select): 1st 2 references …	ILL required
[Acute benign hydrocephalus of the infant after ingestion of a single massive dose of vitamins A and D].	MARIE, J; SEE, G		1951	/	Archives francaises de pediatrie	8	5	563-5			14857821	#21520	MARIE 1951		ILL required
Hypervitaminosis A with infantile cortical hyperostosis.	RINEBERG, I E; GROSS, R J		1951	/	Journal of the American Medical Association	146	13	1222-5			14850258	#21519	RINEBERG 1951		ILL required

## Sheet: 2A Intake Outcome
Excel sheet 2A Intake Outcome relationships
Reference	Title		Abstract	Year published
Reference	Title	Authors	Abstract	Published Year	Covidence #	Systematic review	Last Search Date	Specific Question Asked	Participant Ages Included	Intervention/Exposure Assessed	All Outcomes Searched For	Adverse Effects or Toxic Effects	Number of Included RCTs and CTCs	Number of Included Observational Studies	Number of Participants	1. Did the research questions and inclusion criteria for the review include the components of PICO?	2 Did the report of the review contain an explicit statement that the review methods were established prior to the conduct of the review and did the report justify any significant deviations from the protocol?	3. Did the review authors explain their selection of the study designs for inclusion in the review?	4. Did the review authors use a comprehensive literature search strategy?	5. Did the review authors perform study selection in duplicate?	6. Did the review authors perform data extraction in duplicate?	7. Did the review authors provide a list of excluded studies and justify the exclusions?	8. Did the review authors describe the included studies in adequate detail?	9. Did the review authors use a satisfactory technique for assessing the risk of bias (RoB) in individual studies that were included in the review?	10. Did the review authors report on the sources of funding for the studies included in the review?	11. If meta-analysis was performed did the review authors use appropriate methods for statistical combination of results?	12. If meta-analysis was performed, did the review authors assess the potential impact of RoB in individual studies on the results of the meta-analysis or other evidence synthesis?	13. Did the review authors account for RoB in individual studies when interpreting/ discussing the results of the review?	14. Did the review authors provide a satisfactory explanation for, and discussion of, any heterogeneity observed in the results of the review?	15. If they performed quantitative synthesis did the review authors carry out an adequate investigation of publication bias (small study bias) and discuss its likely impact on the results of the review?	16. Did the review authors report any potential sources of conflict of interest, including any funding they received for conducting the review?
Systematic Reviews
Ding, Yueqin; Chen, Zhifeng; Lu, Yanling 2021 Vitamin A supplementation prevents the bronchopulmonary dysplasia in premature infants: A systematic review and meta-analysis. Medicine 100 3 e23101 https://dx.doi.org/10.1097/MD.0000000000023101	Vitamin A supplementation prevents the bronchopulmonary dysplasia in premature infants: A systematic review and meta-analysis.	Ding, Yueqin; Chen, Zhifeng; Lu, Yanling	BACKGROUND: It is necessary to evaluate the effectiveness and safety of vitamin A supplementation on the bronchopulmonary dysplasia (BPD) in premature infants., METHODS: Randomized controlled trials (RCTs) on the role of supplemental vitamin A in preterm infants were searched. The Medline et al databases were manually searched from inception to April 30, 2020. Related outcomes including incidence…	2021	#365	Systematic review	2020-04-30	Effectiveness and safety of vitamin A supplementation on the bronchopulmonary dysplasia (BPD) in premature infants	Preterm infants (gestational age <37 weeks)	Trials that compared patients who received vitamin A vs did not receive vitamin A supplementation	Outcomes: related outcomes on the effects and safety were reported, including the incidence of BPD, retinopathy of prematurity (ROP), necrotizing enterocolitis (NEC), intraventricular hemorrhage (IVH), sepsis, and mortality	None searched for or reported	9 RCTs	0	409	YES P: y I: y C: y O: y Tf: little unclear, maybe any	YES RevQ: Y SS: y In/Out crit: Y RoB Assd: y MA/synth plan: y plan how heterog: y deviations justified: na protocol registered: not desc	YES explained which study type, RCT or NRSI or both?:	PARTIAL 2+ Db: y kw &/or SS: y public restric explained? y Backwd searches: not desc trial registries: not desc experts asked: not desc grey lit (Maybe): not desc search date < 24m b4 pub date: Y	YES	YES	NO FT stage listed: detailed:	PARTIAL YES basic popns: intvns: compars: outcomes: study desns: AT all described: setting: Timeframe:	YES RCT: concld alloc: blinding situ: alloc seq rndom: selection reported result:	NO, not described in report reported if found or looked for but not found?	YES RCT: investig Y heterogen: RCT & NRSI: justified at all: appropr wt tech, adj 4 heterogen: NRSI, used adj. results or justified Y not: NA	YES, but almost all came out as Low RoB, so na, too either only low RoB RCT sub results: other analyses of RoB if both/either RCT/NRSI:	YES, but almost all came out as Low RoB, so na, too either indep subgroup low RoB or detailed discussion of RoB (both/either RCT & NRSI)	YES, but not that heterog None: or Yes discussed:	YES graph or stats AND discussion, including implications	YES, none fully declared, including how managed if there are CoI
Imdad, Aamer; Rehman, Faseeha; Davis, Evan; Attia, Suzanna; Ranjit, Deepika; Surin, Gamael Saint; Lawler, Sarah; Smith, Abigail; Bhutta, Zulfiqar A 2020 Effect of Synthetic Vitamin A and Probiotics Supplementation for Prevention of Morbidity and Mortality during the Neonatal Period. A Systematic Review and Meta-Analysis of Studies from Low- and Middle-Income Countries. Nutrients 12 3 https://dx.d…	Effect of Synthetic Vitamin A and Probiotics Supplementation for Prevention of Morbidity and Mortality during the Neonatal Period. A Systematic Review and Meta-Analysis of Studies from Low- and Middle-Income Countries.	Imdad, Aamer; Rehman, Faseeha; Davis, Evan; Attia, Suzanna; Ranjit, Deepika; Surin, Gamael Saint; Lawler, Sarah; Smith, Abigail; Bhutta, Zulfiqar A	Background: Suboptimal nutritional status of a newborn is a risk factor for short- and long-term morbidity and mortality. The objectives of this review were to assess the efficacy and effectiveness of neonatal synthetic vitamin A supplementation, dextrose gel and probiotic supplementation for prevention of morbidity and mortality during infancy in low and middle-income countries. Methods: We incl…	2020	#640	Systematic review	11/13/2019	To assess the efficacy and effectiveness of synthetic vitamin A supplementation, dextrose gel supplementation and probiotic supplementation for prevention of morbidity and mortality during infancy in low- and middle-income countries.	Neonatal period	1. Neonatal vitamin A supplementation compared to no supplementation or placebo 2. Oral Dextrose gel supplementation during the neonatal period compared to no supplementation. 3. Neonatal oral probiotics/synbiotics supplementation compared to no probiotic supplementation/ placebo. The median dose used in the included studies was 50, 000 IU	The primary outcomes measured in this review are as follows: -All-cause neonatal mortality (death between 0–28 days of life) -All-cause infant mortality at 6 months (death between 0 days to 6 months of life) -All-cause infant mortality at 12 months (death between 0 days to 12 months life). The secondary outcomes measured in this review are as follows:Vitamin A Deficiency. Any adverse reactions du…	Bulging Fontanelle was reported in six studies, vomiting	16	none	154940	YES P: y I: y C: y O: y Tf: y UPDATE OF ITEM ON ROW 10	YES RevQ: y SS: y In/Out crit: y RoB Assd: y MA/synth plan: y plan how heterog: y deviations justified: not described protocol registered: https://onlinelibrary.wiley.com/doi/10.1002/cl2.1021	YES explained which study type, RCT or NRSI or both?:	YES 2+ Db: y kw &/or SS: y public restric explained? y Backwd searches: Y trial registries: y experts asked: y grey lit (Maybe): y search date < 24m b4 pub date: Y	YES	YES	YES FT stage listed: detailed:	PARTIAL YES basic popns: intvns: compars: outcomes: study desns: AT all described: setting: Timeframe:	YES RCT: concld alloc: blinding situ: alloc seq rndom: selection reported result:	NO Is in protocol, but not described in report reported if found or looked for but not found?	YES RCT: investig Y heterogen: RCT & NRSI: justified at all: appropr wt tech, adj 4 heterogen: NRSI, used adj. results or justified Y not: NA	YES, although not fully shown either only low RoB RCT sub results: other analyses of RoB if both/either RCT/NRSI:	YES, but not applicable, almost all Low RoB either indep subgroup low RoB or detailed discussion of RoB (both/either RCT & NRSI)	YES None: or Yes discussed:	YES, see supplemental graph or stats AND discussion, including implications	YES fully declared, including how managed if there are CoI
Neonatal Vitamin A Supplementation Evidence group 2019 Early neonatal vitamin A supplementation and infant mortality: an individual participant data meta-analysis of randomised controlled trials. Archives of disease in childhood 104 3 217-226 https://dx.doi.org/10.1136/archdischild-2018-315242	Early neonatal vitamin A supplementation and infant mortality: an individual participant data meta-analysis of randomised controlled trials.	Neonatal Vitamin A Supplementation Evidence group	BACKGROUND: Biannual vitamin A supplementation is a well-established survival tool for preschool children 6 months and older in vitamin A deficient populations but this schedule misses the opportunity to intervene on most young infant deaths. Randomised trials of neonatal vitamin A supplementation (NVAS) in the first few days of life to assess its impact on under 6-month mortality in low/middle-i…	2019	#1494	Systematic review	2016-02-22	Efficacy of neonatal Vitamin A supplementation in reducing mortality under 6 and 12 months	Infants within first 2-3 days of life (then followed up)	25000–50 000 IU Vitamin A as a one-off dose, compared with placebo	Primary outcome measure was mortality from date of supplementation to 6 and 12 months. Analysis of this measure within subgroups served as secondary outcomes	None reported	11	0	163567	YES	YES	YES	PARTIALY YES - EXPERTS NOT CONSULTED	NO	NO	NO	YES	YES	NO	YES	NO	NO	YES	NO	NO
Hombali, Aditi S; Solon, Juan Antonio; Venkatesh, Bhumika T; Nair, N Sreekumaran; Pena-Rosas, Juan Pablo 2019 Fortification of staple foods with vitamin A for vitamin A deficiency. The Cochrane database of systematic reviews 5 100909747 CD010068 https://dx.doi.org/10.1002/14651858.CD010068.pub2	Fortification of staple foods with vitamin A for vitamin A deficiency.	Hombali, Aditi S; Solon, Juan Antonio; Venkatesh, Bhumika T; Nair, N Sreekumaran; Pena-Rosas, Juan Pablo	BACKGROUND: Vitamin A deficiency is a significant public health problem in many low- and middle-income countries, especially affecting young children, women of reproductive age, and pregnant women. Fortification of staple foods with vitamin A has been used to increase vitamin A consumption among these groups., OBJECTIVES: To assess the effects of fortifying staple foods with vitamin A for reducin…	2019	#1661	Systematic review	2018-07-19	Effects of fortifying staple foods with vitamin A for reducing vitamin A deficiency and improving health‐related outcomes	Children with ages ranging from 3 - 18 years old	Trials that compared food/drink fortified with Vitamin A in the form of Vitamin A acetate or retinyl palmitate (+/- other micronutrients) vs either no intervention, or non-fortified forms of the food. Doses varied, and duration was from between 4 months and 6 months	Outcomes separated into primary and secondary. Primary: Serum/plasma retinol, Subclinical vitamin A deficiency, Clinical vitamin A deficiency, All‐cause mortality, All‐cause morbidity, Any adverse effects. Secondary: Liver vitamin A stores, Food intake, Congenital anomalies, Breast milk vitamin A content of lactating women	None reported	10	0	4455	YES P: y I: y C: y O: y Tf: y	YES RevQ: SS: In/Out crit: RoB Assd: MA/synth plan: plan how heterog: deviations justified: Y protocol registered: https://www.cochranelibrary.com/cdsr/doi/10.1002/14651858.CD010068/full	YES explained which study type, RCT or NRSI or both?:	PARTIAL 2+ Db: y kw &/or SS: y public restric explained? y Backwd searches: y trial registries: y experts asked: not desc grey lit (Maybe): n search date < 24m b4 pub date: Y	YES	YES	YES FT stage listed: detailed:	YES detailed: popns: intvns: compars: outcomes: study desns: AT all described: setting: Timeframe:	YES RCT: concld alloc: blinding situ: alloc seq rndom: selection reported result:	YES, some sensitivity analysis reported if found or looked for but not found?	YES RCT: investig Y heterogen: RCT & NRSI: justified at all: appropr wt tech, adj 4 heterogen: NRSI, used adj. results or justified Y not: NA	YES narrative, small number either only low RoB RCT sub results: other analyses of RoB if both/either RCT/NRSI:	YES narrative, small number either indep subgroup low RoB or detailed discussion of RoB (both/either RCT & NRSI)	YES None: or Yes discussed:	YES, suitable to dataset "Because of the small number of studies, we decided toorder the studies by study ID instead" graph or stats AND discussion, including implications	YES fully declared, including how managed if there are CoI
Soares, Marcela Martins; Silva, Mariane Alves; Garcia, Pauliana Pimentel Coelho; Silva, Luciana Saraiva da; Costa, Glauce Dias da; Araujo, Raquel Maria Amaral; Cotta, Rosangela Minardi Mitre 2019 Efect of vitamin A suplementation: a systematic review. Ciencia & saude coletiva 24 3 827-838 https://dx.doi.org/10.1590/1413-81232018243.07112017	Efect of vitamin A suplementation: a systematic review.	Soares, Marcela Martins; Silva, Mariane Alves; Garcia, Pauliana Pimentel Coelho; Silva, Luciana Saraiva da; Costa, Glauce Dias da; Araujo, Raquel Maria Amaral; Cotta, Rosangela Minardi Mitre	To evaluate the effect of vitamin A supplementation in postpartum infants and women on serum retinol levels and breast milk. The databases Medline, PubMed, Lilacs and SciELO were consulted. The descriptors used were vitamin A, dietary supplement, child, postpartum period, infant and nutrition programs policies. Search found 7432 articles. After elimination of duplicity and application of eligibil…	2019	#2069	Systematic review	2016-06-23	The effect of vitamin A supplementation in postpartum infants and women on serum retinol levels and breast milk	No ages stated within review; 6 studies focussed on pregnant women of unspecified age, the two with outcomes in children included infants in their first year of life	RCT trials compared oral Vitamin A supplementation in form of retinyl palmitate to no intervention. Dose was either 200,000 IU or 400,000 IU. Some studies involved a single dose, and some a double. Observational studies simply measured Vitamin A levels before and after supplementation.	Outcomes not defined in review - search strategy carried out and then main findings reported descriptively. Main measured described are serum retinol in mothers receiving supplementation, Vitamin A levels in colostrum and infant serum retinol	None reported	6	2	1239 women in total - number of infants not stated	YES P: y I: y C: probably enough O: y Tf: any	PARTIAL RevQ: y SS: y In/Out crit: y RoB Assd: y MA/synth plan: not explicit plan how heterog: deviations justified: na protocol registered: n	YES; both explained which study type, RCT or NRSI or both?:	PARTIAL 2+ Db: y kw &/or SS: y public restric explained? y Backwd searches: not desc trial registries: n experts asked: n grey lit (Maybe): n search date < 24m b4 pub date: N	YES	YES	NO FT stage listed: detailed:	YES detailed popns: intvns: compars: outcomes: study desns: AT all described: setting: Timeframe:	NO RCT concld alloc: n blinding situ: n alloc seq rndom: n selection reported result: n NRSI: confounding: sel bias: ascertainment: sel reported result:	NO, not reported if found or looked for but not found?	No meta-analysis conducted RCT: investig Y heterogen: RCT & NRSI: justified at all: appropr wt tech, adj 4 heterogen: NRSI, used adj. results or justified Y not: NA	No meta-analysis conducted either only low RoB RCT sub results: other analyses of RoB if both/either RCT/NRSI:	NO either indep subgroup low RoB or detailed discussion of RoB (both/either RCT & NRSI)	NO None: or Yes discussed:	YES, is in GRADE table graph or stats AND discussion, including implications	NO, no statement fully declared, including how managed if there are CoI
Rakshasbhuvankar A.A.; Patole S.K.; Simmer K.; Pillow J. 2019 Vitamin A supplementation for prevention of mortality and morbidity in moderate and late preterm infants Cochrane Database of Systematic Reviews 2019 5 CD013322 http://dx.doi.org/10.1002/14651858.CD013322	Vitamin A supplementation for prevention of mortality and morbidity in moderate and late preterm infants	Rakshasbhuvankar A.A.; Patole S.K.; Simmer K.; Pillow J.	This is a protocol for a Cochrane Review (Intervention). The objectives are as follows: To assess the safety and efficacy of vitamin A supplementation given in addition to the vitamin A intake through unfortified/fortified breast milk or term/preterm infant formulas versus supplementation with placebo or no supplementation within the first 28 days of life for preventing morbidity and mortality in…	2019	#25687	Systematic review	Protocol, not yet run.	To assess the safety and efficacy of vitamin A supplementation given in addition to the vitamin A intake through unfortified/fortified breast milk or term/preterm infant formulas versus supplementation with placebo or no supplementation within first 28 days of life for preventing morbidity and mortality in moderate and	Moderate (32+0 to 33+6 weeks) and late preterm (34+0 to 36+6 weeks) infants in first 28 days of life.	Any dose of vitamin A supplementation (enteral or parenteral) in addition to the routine intake through milk (with or without fortifier) or formula (term or preterm) compared with placebo or no vitamin A supplementation during first 28 days of life. The intervention could be single dose or multiple doses. The intervention must be administered within first 28 days of life. However, we will include…	1. All-cause mortality within first 28 days of life.; 2. All cause infant mortality at six months of age; 3. All-cause mortality at 12 months of age; 4. All-cause mortality at 24 months of age; 1. Cause-specific mortality from respiratory infections in the first two years of life; 2. Cause-specific mortality for gastrointestinal infections in the first two years of life; 3. Cause-specific mortali…	Acute adverse effect (any acute adverse effect, bulging fontanelle, and vomiting within 48 hours of vitamin A administration; Chronic adverse effect (any chronic adverse effect, skin changes, and hepatomegaly; separate outcomes); Neurodevelopmental outcomes at two years and early childhood.	protocol, not specified	protocol, not specified	protocol, not specified	NR
Araki, Shunsuke; Kato, Shin; Namba, Fumihiko; Ota, Erika 2018 Vitamin A to prevent bronchopulmonary dysplasia in extremely low birth weight infants: a systematic review and meta-analysis. PloS one 13 11 e0207730 https://dx.doi.org/10.1371/journal.pone.0207730	Vitamin A to prevent bronchopulmonary dysplasia in extremely low birth weight infants: a systematic review and meta-analysis.	Araki, Shunsuke; Kato, Shin; Namba, Fumihiko; Ota, Erika	BACKGROUND: Vitamin A (VA) supplementation reduces the risk of developing bronchopulmonary dysplasia (BPD). However, a previous meta-analysis showed that VA had minimal efficacy for preventing BPD in very low birth weight infants (VLBWIs). AIMS: To elucidate the effects of VA supplementation for BPD prevention in extremely low birth weight infants (ELBWIs). STUDY DESIGN: This systematic review an…	2018	#1320	Systematic review	2016-10-31	Effects of Vitamin A suplementation for bronchopulmonary dysplasia prevention in extremely low birthweight infants	Ages not stated for all studies, majority of studies involved premature (<32 weeks) neonates	5-10000 IU Vitamin A intramuscularly in 3 studies, 5000 IU orally in one study, 4 weeks duration. Compared against either placebo or a much lower dose of Vitamin A	Death at 28 days and at hospital discharge, Oxygen use at 28 days or at 36 weeks’ postmenstrual age, duration of ventilation, length of stay at hospital, morbidity of intraventricular hemorrhage, retinopathy of prematurity, necrotizing enterocolitis and occurrence of adverse effects	One study mentioned 'definite or increased fontanel tension'	4	0	1011
Cruz, Sabrina; da Cruz, Suelem Pereira; Ramalho, Andrea 2018 Impact of Vitamin A Supplementation on Pregnant Women and on Women Who Have Just Given Birth: A Systematic Review. Journal of the American College of Nutrition 37 3 243-250 https://dx.doi.org/10.1080/07315724.2017.1364182	Impact of Vitamin A Supplementation on Pregnant Women and on Women Who Have Just Given Birth: A Systematic Review.	Cruz, Sabrina; da Cruz, Suelem Pereira; Ramalho, Andrea	BACKGROUND: The aim of this review was to evaluate the impact of vitamin A supplementation on adult pregnant women and women who have just given birth in studies examining serum concentrations of vitamin A in breast milk and in maternal/child morbidity and mortality., METHODS: This review followed the recommendations in the Preferred Reporting Items for Systematic Reviews and Meta-Analysis (PRISM…	2018	#2768	Systematic review	2014-11-01	Impact of vitamin A supplementation on adult pregnant women and women who have just given birth	Ages of children depended on study - either neonates (at birth) or between ages of 9-13 in two of the studies	Varying doses and durations of oral Vitamin A forms (retinyl plamitate, retinyl ester) in comparison to lower doses, placebo or no treatment	Vitamin A status, maternal-neonatal morbitdity, maternal-neonatal mortality	None reported	11	0	61089	YES (reluctant) P: y I: y C: y O: "impact" Tf: ?	PARTIAL RevQ: ? SS: y In/Out crit: y RoB Assd: y (inclusion criterion) MA/synth plan: n ? plan how heterog: n deviations justified:na protocol registered: na	YES (although a little unstated) explained which study type, RCT or NRSI or both?:	PARTIAL 2+ Db: y kw &/or SS: y public restric explained? Y (Jadad, ethics) Backwd searches: y trial registries: not desc experts asked: not desc grey lit (Maybe): not desc search date < 24m b4 pub date: N	YES	YES	NO FT stage listed: n detailed: y	YES detailed: popns: intvns: compars: outcomes: study desns: AT all described: setting: Timeframe:	NO, Jadad (inclusion criterion) don't alloc concealment assessment RCT: y concld alloc: n blinding situ: y alloc seq rndom: y selection reported result:	NO, not reported if found or looked for but not found?	No meta-analysis conducted RCT: investig Y heterogen: RCT & NRSI: justified at all: appropr wt tech, adj 4 heterogen: NRSI, used adj. results or justified Y not: NA	No meta-analysis conducted either only low RoB RCT sub results: other analyses of RoB if both/either RCT/NRSI:	UNCLEAR, bec. RoB is part of inclusion criteria either indep subgroup low RoB or detailed discussion of RoB (both/either RCT & NRSI)	NO, not done None: or Yes discussed:	NO, Not described graph or stats AND discussion, including implications	YES fully declared (none), including how managed if there are CoI
Imdad, Aamer; Mayo-Wilson, Evan; Herzer, Kurt; Bhutta, Zulfiqar A 2017 Vitamin A supplementation for preventing morbidity and mortality in children from six months to five years of age. The Cochrane database of systematic reviews 3 100909747 CD008524 https://dx.doi.org/10.1002/14651858.CD008524.pub3	Vitamin A supplementation for preventing morbidity and mortality in children from six months to five years of age.	Imdad, Aamer; Mayo-Wilson, Evan; Herzer, Kurt; Bhutta, Zulfiqar A	BACKGROUND: Vitamin A deficiency (VAD) is a major public health problem in low- and middle-income countries, affecting 190 million children under five years of age and leading to many adverse health consequences, including death. Based on prior evidence and a previous version of this review, the World Health Organization has continued to recommend vitamin A supplementation for children aged 6 to …	2017	#2200	Systematic review	2016-03-01	Assess the effects of vitamin A supplementation (VAS) for preventing morbidity and mortality	6 months - 5 years	Vitamin A compared with control	All-cause and cause-specific mortality, disease, vision, and side effects	None Stated	19	0	1202382	YES	YES	YES	YES	YES	YES	YES	YES	YES	YES	YES	YES	YES	YES	YES	YES
Kranz, Sarah; Pimpin, Laura; Fawzi, Wafaie; Duggan, Christopher; Webb, Patrick; Mozaffarian, Dariush 2017 Mortality Benefits of Vitamin A Are Not Affected by Varying Frequency, Total Dose, or Duration of Supplementation. Food and nutrition bulletin 38 2 260-266 https://dx.doi.org/10.1177/0379572117696663	Mortality Benefits of Vitamin A Are Not Affected by Varying Frequency, Total Dose, or Duration of Supplementation.	Kranz, Sarah; Pimpin, Laura; Fawzi, Wafaie; Duggan, Christopher; Webb, Patrick; Mozaffarian, Dariush	BACKGROUND: Although vitamin A supplementation reduces child mortality, it remains unclear whether dosing frequency, total dose, or duration modifies effectiveness., OBJECTIVE: Determine whether mortality effects of vitamin A vary by dosing frequency, total dose, or duration., METHODS: Meta-analysis of randomized controlled trials, identified by systematic review and expert opinion, utilizing rel…	2017	#2658	Systematic review	Not stated, latest included study 2014	Evaluated whether mortality effects varied by dosing frequency, total dose, or supplementation duration	mean 31.5 months	Supplementation frequency ranged every 3 months-every 2 years, supplementation duration 4-60 months (mean = 15.4; SD = 12.8), and total dose 134,361-2,200,000 IU	mortality, morbidity and adverse effects	None Stated	17	0	1180718	P: I: C: O: Tf:	This is actually an expert review, there's no systematic search strategy of their own, just their inclusion of studies in a 2011 systematic review & they asked experts for more studies; the 2011 review had search date April 2010 is early version of Imdad at all below, too RevQ: SS: no In/Out crit: RoB Assd: MA/synth plan: plan how heterog: deviations justified: protocol registered:	explained which study type, RCT or NRSI or both?:	2+ Db: kw &/or SS: public restric explained? Backwd searches: trial registries: experts asked: grey lit (Maybe): search date < 24m b4 pub date: U	**	**	FT stage listed: detailed:	basic or detailed: popns: intvns: compars: outcomes: study desns: AT all described: setting: Timeframe:	RCT: concld alloc: blinding situ: alloc seq rndom: selection reported result:	reported if found or looked for but not found?	RCT: investig Y heterogen: RCT & NRSI: justified at all: appropr wt tech, adj 4 heterogen: NRSI, used adj. results or justified Y not: NA	either only low RoB RCT sub results: other analyses of RoB if both/either RCT/NRSI:	either indep subgroup low RoB or detailed discussion of RoB (both/either RCT & NRSI)	None: or Yes discussed:	graph or stats AND discussion, including implications	fully declared, including how managed if there are CoI
Schwartz, Emily; Zelig, Rena; Parker, Anna; Johnson, Stephani 2017 Vitamin A Supplementation for the Prevention of Bronchopulmonary Dysplasia in Preterm Infants: An Update. Nutrition in clinical practice : official publication of the American Society for Parenteral and Enteral Nutrition 32 3 346-353 https://dx.doi.org/10.1177/0884533616673613	Vitamin A Supplementation for the Prevention of Bronchopulmonary Dysplasia in Preterm Infants: An Update.	Schwartz, Emily; Zelig, Rena; Parker, Anna; Johnson, Stephani	Bronchopulmonary dysplasia (BPD) is a common complication of premature birth and is associated with significant morbidity. Vitamin A supplementation has been suggested as a potential preventative measure against BPD due to its role in lung maturation and because preterm infants are particularly predisposed to vitamin A deficiency. The aim of this review was to determine whether vitamin A suppleme…	2017	#2668	Systematic review	2016	Determine whether vitamin A supplementation reduces BPD risk among preterm infants	"preterm infants"	Vitamin A supplementation	Reduced BPD risk	Possible incresed risk of sepsis	1	3	1205	NO P: I: C: O: Tf:	NO RevQ: y SS: y In/Out crit: n RoB Assd: n MA/synth plan: plan how heterog: deviations justified: protocol registered:	NO explained which study type, RCT or NRSI or both?: No	NO 2+ Db: y kw &/or SS: y public restric explained? Backwd searches: n trial registries: n experts asked: n grey lit (Maybe): search date < 24m b4 pub date: Y	NO	NO	NO FT stage listed: detailed:	YES basic or detailed: popns: intvns: compars: outcomes: study desns: AT all described: setting: Timeframe:	NO RCT: concld alloc: blinding situ: alloc seq rndom: selection reported result: NRSI: confounding: sel bias: ascertainment: sel reported result:	NO reported if found or looked for but not found?	No meta-analysis conducted RCT: investig Y heterogen: RCT & NRSI: justified at all: appropr wt tech, adj 4 heterogen: NRSI, used adj. results or justified Y not: NA	No meta-analysis conducted either only low RoB RCT sub results: other analyses of RoB if both/either RCT/NRSI:	NO, no Risk of Bias either indep subgroup low RoB or detailed discussion of RoB (both/either RCT & NRSI)	NO, reported results not differences betw studies None: or Yes discussed:	NO graph or stats AND discussion, including implications	NO, no statement fully declared, including how managed if there are CoI
Haider B.A.; Sharma R.; Bhutta Z.A. 2017 Neonatal vitamin A supplementation for the prevention of mortality and morbidity in term neonates in low and middle income countries Cochrane Database of Systematic Reviews 2017 2 CD006980 http://dx.doi.org/10.1002/14651858.CD006980.pub3	Neonatal vitamin A supplementation for the prevention of mortality and morbidity in term neonates in low and middle income countries	Haider B.A.; Sharma R.; Bhutta Z.A.	Background: Vitamin A deficiency is a major public health problem in low and middle income countries. Vitamin A supplementation in children six months of age and older has been found to be beneficial, but no effect of supplementation has been noted for children between one and five months of age. Supplementation during the neonatal period has been suggested to have an impact by increasing body st…	2017	#27328	Systematic review	2016-03-13	To evaluate the role of vitamin A supplementation for term neonates	1 -5 months	Vitamin A supplementation compared with control neonates	Prevention of mortality and morbidity	None Stated	12	0	168460	YES P: I: C: O: Tf:	UNCLEAR: Says protocol registered 2008 and probably contains all below, but no reference to protocol given RevQ: SS: In/Out crit: RoB Assd: MA/synth plan: plan how heterog: deviations justified: protocol registered:	YES explained which study type, RCT or NRSI or both?:	YES 2+ Db: y kw &/or SS: y public restric explained? y Backwd searches: y trial registries: y experts asked: y grey lit (Maybe): not described search date < 24m b4 pub date: Y	UNCLEAR, not clear if independent	YES	YES FT stage listed: detailed:	YES detailed: popns: intvns: compars: outcomes: study desns: AT all described: setting: Timeframe:	YES RCT: concld alloc: blinding situ: alloc seq rndom: selection reported result:	YES, included for most studies reported if found or looked for but not found?	YES, although not subgrouped, explained because too few RCT: investig Y heterogen: RCT & NRSI: justified at all: appropr wt tech, adj 4 heterogen: NRSI, used adj. results or justified Y not: NA	NO, not done either only low RoB RCT sub results: other analyses of RoB if both/either RCT/NRSI:	NO, not done either indep subgroup low RoB or detailed discussion of RoB (both/either RCT & NRSI)	YES None: or Yes discussed:	NO, could be part of GRADE anaysis, but seemingly omitted graph or stats AND discussion, including implications	NO, Yes declared, but not stated how handled fully declared, including how managed if there are CoI
Bello, S.; Meremikwu, M. M.; Ejemotâ, Nwadiaro, R. I.; Oduwole, O. 2016 Routine vitamin A supplementation for the prevention of blindness due to measles infection in children Cochrane Database of Systematic Reviews 8 10.1002/14651858.CD007719.pub4	Routine vitamin A supplementation for the prevention of blindness due to measles infection in children	Bello, S.; Meremikwu, M. M.; Ejemotâ, Nwadiaro, R. I.; Oduwole, O.	Background Reduced vitamin A concentration increases the risk of blindness in children infected with the measles virus. Promoting vitamin A supplementation in children with measles contributes to the control of blindness in children, which is a high priority within the World Health Organization (WHO) VISION 2020 The Right to Sight Program . Objectives To assess the efficacy of vitamin A in preven…	2016	#180	Systematic review	December 2015	To assess the efficacy of vitamin A in preventing blindness in children with measles without prior clinical features of vitamin A deficiency.	Children 18 years or younger	vitamin A supplementation in children with measles.	Preventing blindness in children with measles	No adverse event was reported	2	0	260	YES, detailed P: I: C: O: Tf:	UNCLEAR: Says protocol registered 2009 and probably contains all below, but no reference to protocol given RevQ: SS: In/Out crit: RoB Assd: MA/synth plan: plan how heterog: deviations justified: protocol registered:	YES explained which study type, RCT or NRSI or both?:	PARTIAL 2+ Db: y kw &/or SS: y public restric explained? y Backwd searches: not described trial registries: y experts asked: y grey lit (Maybe): not described search date < 24m b4 pub date: Y	UNCLEAR, not clear if independent	YES	YES FT stage listed: Y detailed: y	YES detailed basic or detailed: popns: intvns: compars: outcomes: study desns: AT all described: setting: Timeframe:	YES RCT: concld alloc: blinding situ: alloc seq rndom: selection reported result:	NO, not described reported if found or looked for but not found?	No meta-analysis conducted RCT: investig Y heterogen: RCT & NRSI: justified at all: appropr wt tech, adj 4 heterogen: NRSI, used adj. results or justified Y not: NA	No meta-analysis conducted either only low RoB RCT sub results: other analyses of RoB if both/either RCT/NRSI:	YES adequate either indep subgroup low RoB or detailed discussion of RoB (both/either RCT & NRSI)	YES satisfactory, only 2 studies, but described in individual detail None: or Yes discussed:	YES adequate, only 2 studies so no graph/discussion graph or stats AND discussion, including implications	YES (none) fully declared, including how managed if there are CoI
Imdad A.; Ahmed Z.; Bhutta Z.A. 2016 Vitamin A supplementation for the prevention of morbidity and mortality in infants one to six months of age Cochrane Database of Systematic Reviews 2016 9 CD007480 http://dx.doi.org/10.1002/14651858.CD007480.pub3	Vitamin A supplementation for the prevention of morbidity and mortality in infants one to six months of age	Imdad A.; Ahmed Z.; Bhutta Z.A.	Background: Vitamin A deficiency is a significant public health problem in low- and middle-income countries. Vitamin A supplementation provided to infants less than six months of age is one of the strategies to improve the nutrition of infants at high risk of vitamin A deficiency and thus potentially reduce their mortality and morbidity. Objective(s): To evaluate the effect of synthetic vitamin A…	2016	#28138	Systematic review	2016-03-05	To evaluate the effect of synthetic vitamin A supplementation in infants one to six months of age in low‐ and middle‐income countries, irrespective of maternal antenatal or postnatal vitamin A supplementation status, on mortality, morbidity and adverse effects.	Children 1-6 months of age	Vitamin A supplementation	Infant mortality	No increased risk of other adverse effects such as vomiting, irritability, diarrhoea, fever and convulsions in the vitamin A supplementation group compared to control.	12	-	24846	YES	YES	YES	YES	YES	YES	YES	YES	YES	YES	YES	YES	YES	YES	YES	YES
Fang, Jennifer L; Sorita, Atsushi; Carey, William A; Colby, Christopher E; Murad, M Hassan; Alahdab, Fares 2016 Interventions To Prevent Retinopathy of Prematurity: A Meta-analysis. Pediatrics 137 4 https://dx.doi.org/10.1542/peds.2015-3387	Interventions To Prevent Retinopathy of Prematurity: A Meta-analysis.	Fang, Jennifer L; Sorita, Atsushi; Carey, William A; Colby, Christopher E; Murad, M Hassan; Alahdab, Fares	CONTEXT: The effectiveness of many interventions aimed at reducing the risk of retinopathy has not been well established., OBJECTIVE: To estimate the effectiveness of nutritional interventions, oxygen saturation targeting, blood transfusion management, and infection prevention on the incidence of retinopathy of prematurity (ROP)., DATA SOURCES: A comprehensive search of several databases was cond…	2016	#5140	Systematic review	2014-03-01	Effectiveness of many interventions aimed at reducing the risk of retinopathy	< 32 weeks	Studies that evaluated nutritional interventions, management of supplemental oxygen, blood transfusions, or infection reduction	Lower oxygen saturation targets reduced the risk of developing any stage ROP	Increased mortality	55	30	21819	YES P: y I: y C: y O: y Tf: sort of, "last time point"	NO, mentions protocol but not how/when formulated RevQ: SS: In/Out crit: RoB Assd: MA/synth plan: plan how heterog: deviations justified: protocol registered:	YES explained which study type, RCT or NRSI or both?:	PARTIAL 2+ Db: Y kw &/or SS: Y public restric explained? Y, Seems none Backwd searches: Y trial registries: Y experts asked: unclear, not reported grey lit (Maybe): not reported, not clear if very relevant search date < 24m b4 pub date: N (search Mar 2014, pub Apr 2016)	YES	YES	NO FT stage listed: N detailed: Y	PARTIAL basic or detailed: popns: D intvns: B compars: B outcomes: B study desns: D AT all described: setting: D Timeframe: No	UNCLEAR OR PARTIAL RCT: concld alloc: Y blinding situ: Y alloc seq rndom: Y selection reported result: U (presumed since Cochrane 1.0), but not reported figure 2 NRSI: confounding: Y sel bias: Y(presumed, NewcOttawa) ascertainment: Y sel reported result: U(presumed, NewcOttawa) but not reported figure 3	YES reported if found or looked for but not found?	NO, because can't say yes RCT: investig Y heterogen: Y RCT & NRSI: justified at all: Y appropr wt tech, adj 4 heterogen: Y NRSI, used adj. results or justified Y not: not described so unclear sep. summary results for RCT & NRSI if in same review: only if they had 2+ RCTs	NO either only low RoB RCT sub results: N, RCT only but not low RoB RCTs other analyses of RoB if both/either RCT/NRSI: N	NO either indep subgroup low RoB or detailed discussion of RoB (both/either RCT & NRSI)	YES, low in study results, explained thresholds	NO, NOT FOUND graph or stats AND discussion, including implications	YES: fully declared, including how managed if there are CoI
Imdad, Aamer; Ahmed, Zunirah; Bhutta, Zulfiqar A 2016 Vitamin A supplementation for the prevention of morbidity and mortality in infants one to six months of age. The Cochrane database of systematic reviews 9 100909747 CD007480 https://dx.doi.org/10.1002/14651858.CD007480.pub3	Vitamin A supplementation for the prevention of morbidity and mortality in infants one to six months of age.	Imdad, Aamer; Ahmed, Zunirah; Bhutta, Zulfiqar A	BACKGROUND: Vitamin A deficiency is a significant public health problem in low- and middle-income countries. Vitamin A supplementation provided to infants less than six months of age is one of the strategies to improve the nutrition of infants at high risk of vitamin A deficiency and thus potentially reduce their mortality and morbidity., OBJECTIVES: To evaluate the effect of synthetic vitamin A …	2016	#6561	Systematic review	2016-03-05	Evaluate the effect of synthetic vitamin A supplementation	1-6 months	Vitamin A supplementation or control group	mortality, morbidity and adverse effects	Increased risk of bulging fontanelle within 24 to 72 hours of supplementation in the vitamin A group	12	0	24846		UNCLEAR; seems implicit in description this is an update, but not registered, not explicit RevQ: unclear, says protocol published 2008 but not easily found SS: na In/Out crit: na RoB Assd: na MA/synth plan: na plan how heterog: na deviations justified: Y protocol registered: seems not	YES** explained which study type, RCT or NRSI or both?: sort of, says "quasi-randomised" without explaining what that is, but probably good enough	PARTIAL 2+ Db: y kw &/or SS: y public restric explained? y Backwd searches: y trial registries: y experts asked: not described grey lit (Maybe): not described search date < 24m b4 pub date: Y	YES	YES	YES FT stage listed: Y detailed: y	YES detailed basic or detailed: popns: intvns: compars: outcomes: study desns: AT all described: setting: Timeframe:	YES RCT: concld alloc: blinding situ: alloc seq rndom: selection reported result:	NO, no description of looking, only reported for one included study reported if found or looked for but not found?	YES RCT: investig Y heterogen: RCT & NRSI: justified at all: appropr wt tech, adj 4 heterogen: NRSI, used adj. results or justified Y not: NA	YES, GRADE assessments either only low RoB RCT sub results: other analyses of RoB if both/either RCT/NRSI:	YES, GRADE assessments either indep subgroup low RoB or detailed discussion of RoB (both/either RCT & NRSI)	YES, GRADE assessments None: or Yes discussed:	YES, although data not shown graph or stats AND discussion, including implications	YES fully declared, including how managed if there are CoI
Van Lent D.M.; Leermakers E.T.M.; Darweesh S.K.L.; Moreira E.M.; Tielemans M.J.; Muka T.; Vitezova A.; Chowdhury R.; Bramer W.M.; Felix J.F.; Brusselle G.G.; Kiefte J.C. 2015 The effects of lutein on respiratory health across the life course: A systematic review European Journal of Epidemiology 30 8 813 http://dx.doi.org/10.1007/s10654-015-0072-z	The effects of lutein on respiratory health across the life course: A systematic review	Background: Lutein, a fat-soluble carotenoid present in green leafy vegetables and eggs, has strong antioxidant properties and could therefore be important for respiratory health. Method(s): We systematically reviewed literature for articles that evaluated associations of lutein (dietary intake, supplements or blood levels) with respiratory outcomes, published in Medline, Embase, Cochrane Central…	Background: Lutein, a fat-soluble carotenoid present in green leafy vegetables and eggs, has strong antioxidant properties and could therefore be important for respiratory health. Method(s): We systematically reviewed literature for articles that evaluated associations of lutein (dietary intake, supplements or blood levels) with respiratory outcomes, published in Medline, Embase, Cochrane Central…	2015	#29483	Systematic review	2014-08-01	To evaluate the associations of lutein (intake, supplements or blood levels) with respiratory outcomes	Included both adults and children, the studies in children had a range of anges, from birht to 'school-age' children	carotenoids, xanthophylls or lutein (dietary intake, supplementation or blood levels)	Lung function, asthma, cystic fibrosis, COPD, emphysema and bronchopulmonary dysplasia	none	1	12 (5 involving children)	229	16472 (6182 children)			PARTIAL 2+ Db: y kw &/or SS: y public restric explained? y Backwd searches: maybe, full text items were completely searched (for??) trial registries: not listed experts asked: not listed grey lit (Maybe): not listed search date < 24m b4 pub date: Y	YES	YES	NO FT stage listed: detailed:	YES, detailed: popns: intvns: compars: outcomes: study desns: AT all described: setting: Timeframe:	YES RCT: concld alloc: blinding situ: alloc seq rndom: selection reported result: NRSI: confounding: sel bias: ascertainment: sel reported result:	NO, not described reported if found or looked for but not found?	No meta-analysis conducted RCT: investig Y heterogen: RCT & NRSI: justified at all: appropr wt tech, adj 4 heterogen: NRSI, used adj. results or justified Y not: sep. summary results for RCT & NRSI if in same review	No meta-analysis conducted either only low RoB RCT sub results: other analyses of RoB if both/either RCT/NRSI:	NO. Not individually detailed. Concluded RCTs were mostly low RoB, so not a lot to say, more that the mechanisms were diverse (that is source of heterogeneity) either indep subgroup low RoB or detailed discussion of RoB (both/either RCT & NRSI)	YES, mentions effect size, followup timeframe None: or Yes discussed:	NO graph or stats AND discussion, including implications	YES fully declared, including how managed if there are CoI
Hernandez, Adrian V; Pasupuleti, Vinay; Benites-Zapata, Vicente; Velasquez-Hurtado, Enrique; Loyola-Romani, Jessica; Rodriguez-Calvino, Yuleika; Cabrera-Arredondo, Henry; Gonzales-Noriega, Marco; Vigo-Valdez, Walter 2015 [Systematic review of the efectiveness of community-based interventions to decrease neonatal mortality]. Revista peruana de medicina experimental y salud publica 32 3 532-45	[Systematic review of the efectiveness of community-based interventions to decrease neonatal mortality].	Hernandez, Adrian V; Pasupuleti, Vinay; Benites-Zapata, Vicente; Velasquez-Hurtado, Enrique; Loyola-Romani, Jessica; Rodriguez-Calvino, Yuleika; Cabrera-Arredondo, Henry; Gonzales-Noriega, Marco; Vigo-Valdez, Walter	We evaluated the efficacy/effectiveness of community-based interventions to decrease neonatal mortality. A systematic review of randomized controlled trials, cluster randomized trials and cohort studies of interventions on pregnant women, neonates (up to 28 days after birth) or both was made. Thirty four studies were evaluated (n=844,989): 20 in pregnant women (n=406,172), 6 in neonates (n=24,994…	2015	#4673	Systematic review	2014-05-31	The efficacy / effectiveness of community-based interventions aimed at reducing neonatal mortality is evaluated. Interventions included those targeting pregnant women (n = 406,172), neonates (under 28 days) (n = 24,994) or both (n = 413,823)	<28 days	Many interventions included. interventions in mother included education programs, supplementation and immunisation. Interventions in neonates included umbilical cord antisepsis, management and prevention of hypothermia and hypoglycemia, breast feeding, prevention and treatment of ophthalmia neonatorum, kangaroo mother care and training in traditional birth care and training of community health wo…	Neonatal mortality	None searched for or reported	8 RCTs, 23 community randomised trials	3 cohort studies	844989	YES, good on time frame P: I: C: O: Tf:	PARTIAL RevQ: y SS: y In/Out crit: y RoB Assd: y MA/synth plan: y plan how heterog: y deviations justified: na protocol registered: no?, not listed	YES explained which study type, RCT or NRSI or both?:
Palmer, Amanda C; West, Keith P Jr; Dalmiya, Nita; Schultink, Werner 2012 The use and interpretation of serum retinol distributions in evaluating the public health impact of vitamin A programmes. Public health nutrition 15 7 1201-15 https://dx.doi.org/10.1017/S1368980012000560	The use and interpretation of serum retinol distributions in evaluating the public health impact of vitamin A programmes.	Palmer, Amanda C; West, Keith P Jr; Dalmiya, Nita; Schultink, Werner	OBJECTIVE: Developing countries have adopted universal, high-potency vitamin A (VA) supplementation and food fortification as major strategies to control deficiency, prevent nutritional blindness and reduce child mortality. Yet questions persist regarding how best to measure impact and when to phase out supplementation. The present paper provides guidance on the use and interpretation of serum re…	2012	#6229	Systematic review
Thorne-Lyman A.L.; Fawzi W.W. 2012 Vitamin A and carotenoids during pregnancy and maternal, neonatal and infant health outcomes: A systematic review and meta-analysis Paediatric and Perinatal Epidemiology 26 SUPPL. 1 36-54 http://dx.doi.org/10.1111/j.1365-3016.2012.01284.x	Vitamin A and carotenoids during pregnancy and maternal, neonatal and infant health outcomes: A systematic review and meta-analysis	Thorne-Lyman A.L.; Fawzi W.W.	Vitamin A (VA) deficiency during pregnancy is common in low-income countries and a growing number of intervention trials have examined the effects of supplementation during pregnancy on maternal, perinatal and infant health outcomes. We systematically reviewed the literature to identify trials isolating the effects of VA or carotenoid supplementation during pregnancy on maternal, fetal, neonatal …	2012	#32186	Systematic review
Girard, Amy Webb; Self, Julie L; McAuliffe, Corey; Olude, Olafunke 2012 The effects of household food production strategies on the health and nutrition outcomes of women and young children: a systematic review. Paediatric and perinatal epidemiology 26 Suppl 1 pa1, 8709766 205-22 https://dx.doi.org/10.1111/j.1365-3016.2012.01282.x	The effects of household food production strategies on the health and nutrition outcomes of women and young children: a systematic review.	Girard, Amy Webb; Self, Julie L; McAuliffe, Corey; Olude, Olafunke	The objective of this review is to systematically examine and summarise the effects of agricultural interventions to increase household food production on the nutrition and health outcomes of women and young children and provide recommendations for future research and programming. Data from all studies meeting inclusion/exclusion criteria were abstracted into a standardised form. The quality of t…	2012	#6289	Systematic review
Ulbricht, Catherine; Basch, Ethan; Chao, Wendy; Conquer, Julie; Costa, Dawn; Culwell, Samantha; Flanagan, Kelly; Guilford, Jackie; Hammerness, Paul; Hashmi, Sadaf; Isaac, Richard; Rusie, Erica; Serrano, Jill M Grimes; Ulbricht, Christine; Vora, Mamta; Windsor, Regina C; Woloszyn, Matt; Zhou, Sara 2012 An evidence-based systematic review of vitamin A by the natural standard research collaboration.…	An evidence-based systematic review of vitamin A by the natural standard research collaboration.	Ulbricht, Catherine; Basch, Ethan; Chao, Wendy; Conquer, Julie; Costa, Dawn; Culwell, Samantha; Flanagan, Kelly; Guilford, Jackie; Hammerness, Paul; Hashmi, Sadaf; Isaac, Richard; Rusie, Erica; Serrano, Jill M Grimes; Ulbricht, Christine; Vora, Mamta; Windsor, Regina C; Woloszyn, Matt; Zhou, Sara	An evidence-based systematic review of vitamin A by the Natural Standard Research Collaboration consolidates the safety and efficacy data available in the scientific literature using a validated and reproducible grading rationale. This paper includes written and statistical analysis of clinical trials, plus a compilation of expert opinion, folkloric precedent, history, pharmacology, kinetics/dyna…	2012	#6458	Systematic review
Imdad, Aamer; Yakoob, Mohammad Yawar; Sudfeld, Christopher; Haider, Batool A; Black, Robert E; Bhutta, Zulfiqar A 2011 Impact of vitamin A supplementation on infant and childhood mortality. BMC public health 11 Suppl 3 100968562 S20 https://dx.doi.org/10.1186/1471-2458-11-S3-S20	Impact of vitamin A supplementation on infant and childhood mortality.	Imdad, Aamer; Yakoob, Mohammad Yawar; Sudfeld, Christopher; Haider, Batool A; Black, Robert E; Bhutta, Zulfiqar A	INTRODUCTION: Vitamin A is important for the integrity and regeneration of respiratory and gastrointestinal epithelia and is involved in regulating human immune function. It has been shown previously that vitamin A has a preventive effect on all-cause and disease specific mortality in children under five. The purpose of this paper was to get a point estimate of efficacy of vitamin A supplementati…	2011	#7362	Systematic review
Mayo-Wilson, Evan; Imdad, Aamer; Herzer, Kurt; Yakoob, Mohammad Yawar; Bhutta, Zulfiqar A 2011 Vitamin A supplements for preventing mortality, illness, and blindness in children aged under 5: systematic review and meta-analysis BMJ 343 d5094 10.1136/bmj.d5094	Vitamin A supplements for preventing mortality, illness, and blindness in children aged under 5: systematic review and meta-analysis	Mayo-Wilson, Evan; Imdad, Aamer; Herzer, Kurt; Yakoob, Mohammad Yawar; Bhutta, Zulfiqar A	Objective To determine if vitamin A supplementation is associated with reductions in mortality and morbidity in children aged 6 months to 5 years.Design Systematic review and meta-analysis. Two reviewers independently assessed studies for inclusion. Data were double extracted; discrepancies were resolved by discussion. Meta-analyses were performed for mortality, illness, vision, and side effects.…	2011	#137	Systematic review
Wiysonge, Charles Shey; Shey, Muki; Kongnyuy, Eugene J; Sterne, Jonathan Ac; Brocklehurst, Peter 2011 Vitamin A supplementation for reducing the risk of mother-to-child transmission of HIV infection. The Cochrane database of systematic reviews 1 CD003648 https://dx.doi.org/10.1002/14651858.CD003648.pub3	Vitamin A supplementation for reducing the risk of mother-to-child transmission of HIV infection.	Wiysonge, Charles Shey; Shey, Muki; Kongnyuy, Eugene J; Sterne, Jonathan Ac; Brocklehurst, Peter	BACKGROUND: Observational studies of pregnant women in sub-Saharan Africa have shown that low serum vitamin A levels are associated with an increased risk of mother-to-child transmission (MTCT) of HIV. Vitamin A is cheap and easily provided through existing health services in low-income settings. It is thus important to determine the effect of routine supplementation of HIV positive pregnant or b…	2011	#7702	Systematic review
Imdad, Aamer; Yakoob, Mohammad Yawar; Sudfeld, Christopher; Haider, Batool A; Black, Robert E; Bhutta, Zulfiqar A 2011 Impact of vitamin A supplementation on infant and childhood mortality. BMC public health 11 Suppl 3 100968562 S20 https://dx.doi.org/10.1186/1471-2458-11-S3-S20	Impact of vitamin A supplementation on infant and childhood mortality.	Imdad, Aamer; Yakoob, Mohammad Yawar; Sudfeld, Christopher; Haider, Batool A; Black, Robert E; Bhutta, Zulfiqar A	INTRODUCTION: Vitamin A is important for the integrity and regeneration of respiratory and gastrointestinal epithelia and is involved in regulating human immune function. It has been shown previously that vitamin A has a preventive effect on all-cause and disease-specific mortality in children under five. The purpose of this paper was to get the point estimate of the efficacy of vitamin A supplem…	2011	#7362	Systematic review
Gogia, Siddhartha; Sachdev, Harshpal S 2011 Vitamin A supplementation for the prevention of morbidity and mortality in infants six months of age or less. The Cochrane database of systematic reviews 10 CD007480 https://dx.doi.org/10.1002/14651858.CD007480.pub2	Vitamin A supplementation for the prevention of morbidity and mortality in infants six months of age or less.	Gogia, Siddhartha; Sachdev, Harshpal S	BACKGROUND: Vitamin A deficiency is a significant public health problem in low and middle income countries. Vitamin A supplementation (VAS) provided to lactating postpartum mothers or to infants less than six months of age are two possible strategies to improve the nutrition of infants at high risk of vitamin A deficiency and thus potentially reduce their mortality and morbidity., OBJECTIVES: To …	2011	#8040	Systematic review
Imdad, A.; Herzer, K.; Mayoâ€Wilson, E.; Yakoob, M. Y.; Bhutta, Z. A. 2010 Vitamin A supplementation for preventing morbidity and mortality in children from 6 months to 5 years of age Cochrane Database of Systematic Reviews 12 10.1002/14651858.CD008524.pub2	Vitamin A supplementation for preventing morbidity and mortality in children from 6 months to 5 years of age	Imdad, A.; Herzer, K.; Mayoâ€Wilson, E.; Yakoob, M. Y.; Bhutta, Z. A.	Background Vitamin A deficiency (VAD) is a major public health problem in low and middle income countries affecting 190 million children under 5. VAD can lead to many adverse health consequences, including death. Objectives To evaluate the effect of vitamin A supplementation (VAS) for preventing morbidity and mortality in children aged 6 months to 5 years. Search methods We searched CENTRAL ( The…	2010	#143	Systematic review
Sudfeld, Christopher R; Navar, Ann Marie; Halsey, Neal A 2010 Effectiveness of measles vaccination and vitamin A treatment. International journal of epidemiology 39 Suppl 1 gr6, 7802871 i48-55 https://dx.doi.org/10.1093/ije/dyq021	Effectiveness of measles vaccination and vitamin A treatment.	Sudfeld, Christopher R; Navar, Ann Marie; Halsey, Neal A	BACKGROUND: The current strategy utilized by WHO/United Nations Children's Fund (UNICEF) to reach the Global Immunization Vision and Strategy 2010 measles reduction goal includes increasing coverage of measles vaccine, vitamin A treatment and supplementation in addition to offering two doses of vaccine to all children., METHODS: We conducted a systematic review of published randomized controlled …	2010	#8863	Systematic review
Rotondi, Michael Anthony; Khobzi, Nooshin 2010 Vitamin A supplementation and neonatal mortality in the developing world: a meta-regression of cluster-randomized trials. Bulletin of the World Health Organization 88 9 697-702 https://dx.doi.org/10.2471/BLT.09.068080	Vitamin A supplementation and neonatal mortality in the developing world: a meta-regression of cluster-randomized trials.	Rotondi, Michael Anthony; Khobzi, Nooshin	OBJECTIVE: To assess the relationship between the prevalence of vitamin A deficiency among pregnant women and the effect of neonatal vitamin A supplementation on infant mortality., METHODS: Studies of neonatal supplementation with vitamin A have yielded contradictory findings with regard to its effect on the risk of infant death, possibly owing to heterogeneity between studies. One source of that…	2010	#9103	Systematic review
Gogia, Siddhartha; Sachdev, Harshpal Singh 2009 Neonatal vitamin A supplementation for prevention of mortality and morbidity in infancy: systematic review of randomised controlled trials. BMJ (Clinical research ed.) 338 8900488, bmj, 101090866 b919 https://dx.doi.org/10.1136/bmj.b919	Neonatal vitamin A supplementation for prevention of mortality and morbidity in infancy: systematic review of randomised controlled trials.	Gogia, Siddhartha; Sachdev, Harshpal Singh	OBJECTIVE: To evaluate the effect of neonatal vitamin A supplementation on infant mortality, morbidity and early adverse effects., DESIGN: Systematic review, meta-analysis, and meta-regression of randomised controlled trials., DATA SOURCES: Electronic databases and hand search of reviews; abstracts and proceedings of conferences. Review methods Randomised or quasi-randomised or cluster randomised…	2009	#8290	Systematic review
Chen, H.; Zhuo, Q.; Yuan, W.; Wang, J.; Wu, T. 2008 Vitamin A for preventing acute lower respiratory tract infections in children up to seven years of age Cochrane Database of Systematic Reviews 1 10.1002/14651858.CD006090.pub2	Vitamin A for preventing acute lower respiratory tract infections in children up to seven years of age	Chen, H.; Zhuo, Q.; Yuan, W.; Wang, J.; Wu, T.	Background Vitamin A supplements are effective for preventing diarrhoea. There are theoretical reasons why they may also be effective for acute lower respiratory tract infections (LRTIs), also very common in children, especially in lowâ€income countries. Objectives To assess the effectiveness and safety of vitamin A for preventing acute LRTIs in children up to seven years of age. Search methods …	2008	#167	Systematic review
Gogia S.; Sachdev H.S. 2008 Vitamin A supplementation for the prevention of morbidity and mortality in infants six months of age or less Cochrane Database of Systematic Reviews 4 CD007480 http://dx.doi.org/10.1002/14651858.CD007480	Vitamin A supplementation for the prevention of morbidity and mortality in infants six months of age or less	Gogia S.; Sachdev H.S.	Background: Vitamin A deficiency is a significant public health problem in low‐ and middle‐income countries. Vitamin A supplementation provided to infants less than six months of age is one of the strategies to improve the nutrition of infants at high risk of vitamin A deficiency and thus potentially reduce their mortality and morbidity. Objectives: To evaluate the effect of synthetic vitamin A s…	2008	#34806	Systematic review
Saunders C.; Ramalho A.; Padilha P.D.C.; Barbosa C.C.; Leal M.D.C. 2007 The investigation of night blindness in the mother-child group: A historical review Revista de Nutricao 20 1 95-105	The investigation of night blindness in the mother-child group: A historical review	Saunders C.; Ramalho A.; Padilha P.D.C.; Barbosa C.C.; Leal M.D.C.	The aim of this study was to provide a historical review of night blindness, a functional indicator of vitamin A deficiency. The scientific literature published in the period from 1929 to 2005 was reviewed, using Medline, Lilacs, SciELO, National and International Health and Micronutrients Comities databases. The key words used were: night blindness, xerophthalmia, pregnancy, postpartum women, ne…	2007	#36644	Systematic review
Oliveira, Julicristie Machado de; Rondo, Patricia Helen de Carvalho 2007 [Evidence of the impact of vitamin A supplementation on maternal and child health]. Cadernos de saude publica 23 11 2565-75	[Evidence of the impact of vitamin A supplementation on maternal and child health].	Oliveira, Julicristie Machado de; Rondo, Patricia Helen de Carvalho	The aim of this article was to collect the results of systematic reviews and meta-analyses that evaluated the effect of vitamin A supplementation on child growth and maternal, fetal, and child morbidity and mortality. A detailed search was performed in PubMed, Cochrane Library, LILACS, PAHO, CAPES, USP Digital Thesis Library, and UNIFESP Collection Database. A total of 14 studies published from 1…	2007	#9899	Systematic review
Brown, N.; Roberts, C. 2004 Vitamin A for acute respiratory infection in developing countries: a meta-analysis Acta Paediatr 93 11 1437-42 10.1080/08035250410022143	Vitamin A for acute respiratory infection in developing countries: a meta-analysis	Brown, N.; Roberts, C.	AIM: To determine the efficacy of intervention with high-dose vitamin A as an adjunct to standard treatment on outcome in acute lower respiratory tract infection in children in developing countries. METHODS: A systematic review of double-blinded, randomized, controlled intervention studies of high-dose vitamin A or placebo in children aged between 1 mo and 6 y presenting with acute non-measles lo…	2004	#179	Systematic review
Thurnham, D I; McCabe, G P; Northrop-Clewes, C A; Nestel, P 2003 Effects of subclinical infection on plasma retinol concentrations and assessment of prevalence of vitamin A deficiency: meta-analysis. Lancet (London, England) 362 9401 2052-8	Effects of subclinical infection on plasma retinol concentrations and assessment of prevalence of vitamin A deficiency: meta-analysis.	Thurnham, D I; McCabe, G P; Northrop-Clewes, C A; Nestel, P	BACKGROUND: Vitamin A deficiency adversely affects child morbidity and survival. This deficiency is estimated by measurement of plasma retinol concentrations, but because plasma retinol is reduced by clinical and subclinical infection, this proxy measure can lead to overestimation. Infection and trauma are accompanied by rises in concentrations of acute-phase proteins in plasma. We aimed to estim…	2003	#11989	Systematic review
Grotto, I.; Mimouni, M.; Gdalevich, M.; Mimouni, D. 2003 Vitamin A supplementation and childhood morbidity from diarrhea and respiratory infections: a meta-analysis J Pediatr 142 3 297-304 10.1067/mpd.2003.116	Vitamin A supplementation and childhood morbidity from diarrhea and respiratory infections: a meta-analysis	Grotto, I.; Mimouni, M.; Gdalevich, M.; Mimouni, D.	OBJECTIVES: To perform an updated meta-analysis of the effect of vitamin A supplementation on childhood morbidity from respiratory tract infections and diarrhea. Study design A comprehensive search of the 1966 to 2000 MEDLINE database and review of the reference lists of relevant articles identified 9 randomized controlled trials dealing with morbidity from respiratory infections and diarrhea in …	2003	#156	Systematic review
D'Souza, R M; D'Souza, R 2001 Vitamin A for treating measles in children. The Cochrane database of systematic reviews 2 CD001479	Vitamin A for treating measles in children.	D'Souza, R M; D'Souza, R	BACKGROUND: Measles is a leading cause of childhood morbidity and mortality. Vitamin A deficiency is a recognised risk factor for severe measles. The World Health Organization (WHO) recommends administration of an oral dose of 200,000 IU (or 100,000 IU in infants) of vitamin A per day for two days to children with measles in areas where vitamin A deficiency may be present., OBJECTIVES: The purpos…	2001	#12529	Systematic review
Fishman, S M; Christian, P; West, K P 2000 The role of vitamins in the prevention and control of anaemia. Public health nutrition 3 2 125-50	The role of vitamins in the prevention and control of anaemia.	Fishman, S M; Christian, P; West, K P	OBJECTIVE: While iron deficiency is regarded as the major cause of nutritional anaemia, changes in vitamins A, B12, C and E, folic acid and riboflavin status have also been linked to its development and control. This paper provides a systematic review of vitamin supplementation trials relating to the control of nutritional anaemia., METHODS: A MEDLINE search was used to find reports of vitamin su…	2000	#14165	Systematic review
Darlow, B A; Graham, P J 2000 Vitamin A supplementation for preventing morbidity and mortality in very low birthweight infants. The Cochrane database of systematic reviews 2 CD000501	Vitamin A supplementation for preventing morbidity and mortality in very low birthweight infants.	Darlow, B A; Graham, P J	BACKGROUND: Vitamin A is necessary for normal lung growth and the ongoing integrity of respiratory tract epithelial cells. Preterm infants have low vitamin A status at birth and this has been associated with increased risk of developing chronic lung disease. Several studies have been undertaken to assess whether vitamin A supplementation beyond that routinely given in multivitamin preparations ca…	2000	#13921	Systematic review
Underwood B.A. 1994 Was the 'anti-infective' vitamin misnamed? Nutrition Reviews 52 4 140-143	Was the 'anti-infective' vitamin misnamed?	Underwood B.A.	Meta-analyses on 6 of 12 studies of the effect of improvement of the vitamin A status of deficient children living in poverty and social and biological deprivation conclude that mortality reduction can be expected. The demonstrated effects on incidence, prevalence and severity of specific morbidities under these conditions have been variable.	1994	#39786	Systematic review
Fawzi, W W; Chalmers, T C; Herrera, M G; Mosteller, F 1993 Vitamin A supplementation and child mortality. A meta-analysis. JAMA 269 7 898-903	Vitamin A supplementation and child mortality. A meta-analysis.	Fawzi, W W; Chalmers, T C; Herrera, M G; Mosteller, F	OBJECTIVE: A two-part meta-analysis of studies examining the relationship of vitamin A supplementation and child mortality., DATA SOURCES: We identified studies by searching the MEDLARS database from 1966 through 1992 and by scanning Current Contents and bibliographies of pertinent articles., STUDY SELECTION: All 12 vitamin A controlled trials with data on mortality identified in the search were …	1993	#15436	Systematic review
Glasziou, P. P.; Mackerras, D. E. 1993 Vitamin A supplementation in infectious diseases: a meta-analysis Bmj 306 6874 366-70 10.1136/bmj.306.6874.366	Vitamin A supplementation in infectious diseases: a meta-analysis	Glasziou, P. P.; Mackerras, D. E.	OBJECTIVE: To study the effect of vitamin A supplementation on morbidity and mortality from infectious disease. DESIGN: A meta-analysis aimed at identifying and combining mortality and morbidity data from all randomised controlled trials of vitamin A. RESULTS: Of 20 controlled trials identified, 12 trials were randomised trials and provided "intention to treat" data: six community trials in devel…	1993	#157	Systematic review
RCTs and other Trials
Reference	Title	Authors	Abstract	Published Year	Covidence #	Trial	Year of Publication of Results	Specific Question Asked	Country/Countries of Study	Ages of children	Intervention/Exposure Assessed	Outcomes Assessed	Adverse Effects or Toxic Effects	Number of Participants	Baseline Health Status	How Outcome was measured	Randomisation
Ahmad, SM; Huda, MN; Raqib, R; Qadri, F; Alam, MJ; Afsar, MNA; Peerson, JM; Tanumihardjo, SA; Stephensen, CB 2020 High-Dose Neonatal Vitamin A Supplementation to Bangladeshi Infants Increases the Percentage of CCR9-Positive Treg Cells in Infants with Lower Birthweight in Early Infancy, and Decreases Plasma sCD14 Concentration and the Prevalence of Vitamin A Deficiency at Two Years of Age 150 11 3…	High-Dose Neonatal Vitamin A Supplementation to Bangladeshi Infants Increases the Percentage of CCR9-Positive Treg Cells in Infants with Lower Birthweight in Early Infancy, and Decreases Plasma sCD14 Concentration and the Prevalence of Vitamin A Deficiency at Two Years of Age	Ahmad, SM; Huda, MN; Raqib, R; Qadri, F; Alam, MJ; Afsar, MNA; Peerson, JM; Tanumihardjo, SA; Stephensen, CB	BACKGROUND: Vitamin A (VA) stores are low in early infancy and may impair development of the immune system. OBJECTIVE: This study determined if neonatal VA supplementation (VAS) affects the following: 1) development of regulatory T (Treg) cells; 2) chemokine receptor 9 (CCR9) expression, which directs mucosal targeting of immune cells; and 3) systemic endotoxin exposure as indicated by changed pl…	2020	#47387	RCT	2020	This study determined if neonatal VA supplementation (VAS) affects the following: 1) development of regulatory T (Treg) cells; 2) chemokine receptor 9 (CCR9) expression, which directs mucosal targeting of immune cells; and 3) systemic endotoxin exposure as indicated by changed plasma concentrations of soluble CD14 (sCD14). Secondarily, VA status, growth, and systemic inflammation were investigated	Bangladesh	Newborn, Enrolled 48 hrs after birth and assessed up until 2 years of age.	Randomly assigned in a 1:1 ratio to receive a single 50,000-IU (52.5 μmol) dose of VA in oil or an identical amount of PL within 48 h of birth	1) peripheral blood Treg cells; 2) percentage of Treg, T, and B cells expressing CCR9; and 3) plasma sCD14. Secondary outcomes included the following: 4) VA status measured using the modified relative dose-response (MRDR) test and plasma retinol; 5) infant growth; and 6) plasma C-reactive protein (CRP). Secondarily, VA status, growth, and systemic inflammation were investigated.	None reported	306
Kartasurya, MI; Marks, GC; Ahmed, F; Subagio, HW; Rahfiludin, MZ 2020 Effect of zinc and vitamin A supplementation on immune responses in Indonesian pre-schoolers 29 4 732 742 10.6133/apjcn.202012_29(4).0008	Effect of zinc and vitamin A supplementation on immune responses in Indonesian pre-schoolers	Kartasurya, MI; Marks, GC; Ahmed, F; Subagio, HW; Rahfiludin, MZ	BACKGROUND AND OBJECTIVES: Vitamin A and zinc are interrelated, but the effects of zinc on vitamin A supplementation on morbidity are inconsistent and not well understood. We investigated the effects of zinc and vitamin A supplementation on immune responses in Indonesian pre-schoolers. METHODS AND STUDY DESIGN: In a twostage study design, 826 children (2-5year old) were randomly assigned to recei…	2020	#48560	RCT	2020	We investigated the effects of zinc and vitamin A supplementation on immune responses in Indonesian pre-schoolers.	Indonesia	2-5 years	Children were randomly divided at CHP level into 2 groups by lottery. They received a daily supplement of either zinc sulphate (10 mg elemental zinc) or placebo syrup for 4 months. Both groups also received a single dose of vitamin A (200,000 IU capsule) after 2 months of zinc supplementation as part of the routine national vitamin A supplementation program	Hair, blood and saliva samples were collected to measure hair zinc and serum retinol (vitamin A) concentration, ex-vivo IFN-γ, serum IgG and salivary IgA from 81 children selected randomly from each group. Anthroprometric measurements also.	None reported	826	Adequately nourished cildren: "Moderate and severely malnourished children (weight-for-height Z score (WHZ) <-2 of the WHO/NCHS reference) were excluded" "Participants were from a generally healthy population (sick children at baseline were not included in the study)"	At baseline, serum retinol (vitamin A), C-reactive protein (CRP), RBP, albumin, hair zinc level and anthropometric status were measured in all children Two months after zinc supplementation commenced and just before vitamin A supplementation, a sub-sample of 81 children in each group was randomly selected from children without illness on the day of sample collection and blood samples were collect…	Individual Randomisation: Children were randomly divided at CHP level into 2 groups by lottery
Ahmad, Shaikh M; Raqib, Rubhana; Huda, M Nazmul; Alam, Md J; Monirujjaman, Md; Akhter, Taslima; Wagatsuma, Yukiko; Qadri, Firdausi; Zerofsky, Melissa S; Stephensen, Charles B 2020 High-Dose Neonatal Vitamin A Supplementation Transiently Decreases Thymic Function in Early Infancy. The Journal of nutrition 150 1 176-183 https://dx.doi.org/10.1093/jn/nxz193	High-Dose Neonatal Vitamin A Supplementation Transiently Decreases Thymic Function in Early Infancy.	Ahmad, Shaikh M; Raqib, Rubhana; Huda, M Nazmul; Alam, Md J; Monirujjaman, Md; Akhter, Taslima; Wagatsuma, Yukiko; Qadri, Firdausi; Zerofsky, Melissa S; Stephensen, Charles B	BACKGROUND: Vitamin A deficiency (VAD) impairs T-cell-mediated immunity. In regions where VAD is prevalent, vitamin A supplementation (VAS) reduces child mortality, perhaps by improving immune function., OBJECTIVE: Our objective was to determine if neonatal VAS would improve thymic function in Bangladeshi infants, and to determine if such effects differed by sex or nutritional status (i.e., birth…	2020	#571	RCT	2020	Our objective was to determine if neonatal VAS would improve thymic function in Bangladeshi infants, and to determine if such effects differed by sex or nutritional status (i.e., birth weight above/below the median).	Bangladesh	Enrolled 48 hrs after birth and assessed up until 2 years of age.	Randomly assigned in a 1:1 ratio to receive a single 50,000-IU (52.5 μmol) dose of VA in oil or an identical amount of PL within 48 h of birth	Primary outcomes were measured at multiple ages and included 1) thymic index (TI) at 1, 6, 10, and 15 wk; 2) T-cell receptor excision circles (TREC), an index of thymic output of naïve T cells; and 3) total/naïve T cells in peripheral blood at 6 wk, 15 wk, and 2 y. A mixed linear model for repeated measures was used to assess group differences at each age and identify interactions with sex and bi…	None reported	306
Huda, M Nazmul; Ahmad, Shaikh M; Kalanetra, Karen M; Taft, Diana H; Alam, Md J; Khanam, Afsana; Raqib, Rubhana; Underwood, Mark A; Mills, David A; Stephensen, Charles B 2019 Neonatal Vitamin A Supplementation and Vitamin A Status Are Associated with Gut Microbiome Composition in Bangladeshi Infants in Early Infancy and at 2 Years of Age. The Journal of nutrition 149 6 1075-1088 https://dx.doi.org…	Neonatal Vitamin A Supplementation and Vitamin A Status Are Associated with Gut Microbiome Composition in Bangladeshi Infants in Early Infancy and at 2 Years of Age.	Huda, M Nazmul; Ahmad, Shaikh M; Kalanetra, Karen M; Taft, Diana H; Alam, Md J; Khanam, Afsana; Raqib, Rubhana; Underwood, Mark A; Mills, David A; Stephensen, Charles B	BACKGROUND: Infancy is a crucial period for establishing the intestinal microbiome. This process may be influenced by vitamin A (VA) status because VA affects intestinal immunity and epithelial integrity, factors that can, in turn, modulate microbiome development., OBJECTIVES: The aim of this study was to determine if neonatal VA supplementation (VAS) affected the abundance of Bifidobacterium, a …	2019	#1636	RCT	2019	The aim of this study was to determine if neonatal VA supplementation (VAS) affected the abundance of Bifidobacterium, a beneficial commensal, or of Proteobacteria, a phylum containing enteric pathogens, in early (6– 15 wk) or late (2 y) infancy. Secondary objectives were to determine if VAS affected the abundance of other bacterial taxa, and to determine if VA status assessed by measuring plasma…	Bangladesh	48 hours of birth	Three hundred and six Bangladeshi infants were randomized by sex and birthweight status (above/below median) to receive 1 VA dose (50,000 IU) or placebo within 48 h of birth.	Linear regression showed that Bifidobacterium abundance in early infancy was lower in boys (median, 1st/3rd quartiles; 0.67, 0.52/0.78) than girls (0.73, 0.60/0.80; P = 0.003) but that boys receiving VAS (0.69, 0.55/0.78) had higher abundance than boys receiving placebo (0.65, 0.44/0.77; P = 0.039). However this difference was not seen in girls (VAS 0.71, 0.54/0.80; placebo 0.75, 0.63/0.81; P = 0…	None reported	306
Ocansey, Maku E; Adu-Afarwuah, Seth; Kumordzie, Sika M; Okronipa, Harriet; Young, Rebecca R; Tamakloe, Solace M; Oaks, Brietta M; Dewey, Kathryn G; Prado, Elizabeth L 2019 Prenatal and postnatal lipid-based nutrient supplementation and cognitive, social-emotional, and motor function in preschool-aged children in Ghana: a follow-up of a randomized controlled trial. The American journal of clinical…	Prenatal and postnatal lipid-based nutrient supplementation and cognitive, social-emotional, and motor function in preschool-aged children in Ghana: a follow-up of a randomized controlled trial.	Ocansey, Maku E; Adu-Afarwuah, Seth; Kumordzie, Sika M; Okronipa, Harriet; Young, Rebecca R; Tamakloe, Solace M; Oaks, Brietta M; Dewey, Kathryn G; Prado, Elizabeth L	Background: Adequate nutrition is necessary for brain development during pregnancy and infancy. Few randomized controlled trials of supplementation during these periods have measured later developmental outcomes. Objective: Our objective was to investigate the effects of provision of prenatal and postnatal lipid-based nutrient supplements (LNS) on child development at preschool age. Methods: We c…	2019	#1607	RCT	2019. (2009-2014 original trial period - results published 2016)	To investigate the effects of provision of prenatal and postnatal lipid-based nutrient supplements (LNS) on child development at preschool age.	Ghana	4 - 6 years	2 types of multiple micronutrient supplements compared with iron and folic acid, for preventing malnutrition in pregnant and postpartum women and their infants, and evaluated their effects on maternal nutritional status, child growth, micronutrient status, and neurobehavioral development at age 18 mo 1 of 3 intervention arms daily from enrollment to delivery: 1) 60 mg of iron plus 400 μg of folic…	Primary outcomes of this follow-up study were (1) a cognitive factor score based on a test battery adapted from several standard tests, 2) fine motor score (9-hole pegboard test), and (3) social-emotional difficulties (Strengths and Difficulties Questionnaire; SDQ). Eight secondary outcomes were also calculated. We calculated z-scores for the following: language, declarative memory, visuospatial …	None reported	966
Salam A.; Briawan D.; Martianto D.; Thaha A.R.; Dwipratiwi D. 2019 The effect of vitamin a supplementation given shortly-and 6 weeks-after giving birth on breast milk retinol levels and infant morbidity Annals of Nutrition and Metabolism 75 3 310 http://dx.doi.org/10.1159/000501751	The effect of vitamin a supplementation given shortly-and 6 weeks-after giving birth on breast milk retinol levels and infant morbidity	Salam A.; Briawan D.; Martianto D.; Thaha A.R.; Dwipratiwi D.	Background/Aims: The aim of this study was to explore the effect of maternal vitamin A supplementation shortly after delivery vs. supplementation at six weeks after delivery on breast milk retinol levels and on infant morbidity. Method(s): This study used a quasi-experimental design, with two intervention groups, namely group A (given vitamin A supplementation just after delivery) and group B (gi…	2019	#25617	Non random trial	2019	Effect of maternal vitamin A supplementation shortly after delivery vs. supplementation at six weeks after delivery on breast milk retinol levels and on infant morbidity	Bangladesh	0-4 months	Mothers Group A (given vitamin A supplementation just after delivery) and group B (given vitamin A supplementation at six weeks after delivery) Breast milk samples for serum retinol analysis	Morbidity, ARI, diarrhoea	None reported	65
Osaki, Keiko; Hattori, Tomoko; Toda, Akemi; Mulati, Erna; Hermawan, Lukas; Pritasari, Kirana; Bardosono, Saptawati; Kosen, Soewarta 2019 Maternal and Child Health Handbook use for maternal and child care: a cluster randomized controlled study in rural Java, Indonesia. Journal of public health (Oxford, England) 41 1 170-182 https://dx.doi.org/10.1093/pubmed/fdx175	Maternal and Child Health Handbook use for maternal and child care: a cluster randomized controlled study in rural Java, Indonesia.	Osaki, Keiko; Hattori, Tomoko; Toda, Akemi; Mulati, Erna; Hermawan, Lukas; Pritasari, Kirana; Bardosono, Saptawati; Kosen, Soewarta	BACKGROUND: Effectiveness of the Maternal and Child Health Handbook (MCHHB), a home-based booklet for pregnancy, delivery and postnatal/child health, was evaluated on care acquisition and home care in rural Java, a low service-coverage area., METHODS: We conducted a health centre-based randomized trial, with a 2-year follow-up. Intervention included (i) MCHHB provision at antenatal care visits; (…	2019	#1772	RCT	2018	The effect of Maternal and Child Health Handbook use in rural Java, where service coverage was comparatively low.	Indonesia	less than 5 years	(i) reception of the Maternal and Child Health handbook which is an essential home-based booklet on maternal, newborn and child healthcare , (ii) reception of services, guides, and records by health personnel; and (iii) sensitization by volunteers in service acquisition and home care.	use of the maternal handbook, vit A supplement uptake, feeding practice in children including exclusive breasfeeding for 6 months and introduction of compemenetary foods for 6 - 9 months and continuing breatfeeding, anthroprometric measurement, husband support, care-seeking in need	nil	number of children was given in mean. Intervention (0.4), control (0.4). Pregnant Women: intervention (183), control (271)
Patel, Nehali; Penkert, Rhiannon R; Jones, Bart G; Sealy, Robert E; Surman, Sherri L; Sun, Yilun; Tang, Li; DeBeauchamp, Jennifer; Webb, Ashley; Richardson, Julie; Heine, Ryan; Dallas, Ronald H; Ross, A Catharine; Webby, Richard; Hurwitz, Julia L 2019 Baseline Serum Vitamin A and D Levels Determine Benefit of Oral Vitamin A&D Supplements to Humoral Immune Responses Following Pediatric Influenza V…	Baseline Serum Vitamin A and D Levels Determine Benefit of Oral Vitamin A&D Supplements to Humoral Immune Responses Following Pediatric Influenza Vaccination.	Patel, Nehali; Penkert, Rhiannon R; Jones, Bart G; Sealy, Robert E; Surman, Sherri L; Sun, Yilun; Tang, Li; DeBeauchamp, Jennifer; Webb, Ashley; Richardson, Julie; Heine, Ryan; Dallas, Ronald H; Ross, A Catharine; Webby, Richard; Hurwitz, Julia L	Maximizing vaccine efficacy is critical, but previous research has failed to provide a one-size-fits-all solution. Although vitamin A and vitamin D supplementation studies have been designed to improve vaccine efficacy, experimental results have been inconclusive. Information is urgently needed to explain study discrepancies and to provide guidance for the future use of vitamin supplements at the…	2019	#1886	RCT	2019	Aimed to assess the impact of baseline Vitamin A and D levels, and supplementation with Vitamin A and Vitamin D on humoral responses to vaccination	United States	2-8 years	Oral gummy vitamin supplement (containing 20,000 IU and 2000 IU Vitamin A and Vitamin D respectively) taken at two separate points	Hemagglutination inhibition (HAI) antibody responses	None reported	79	Healthy	During the screening visit, sera were collected for measurements of baseline serum RBP (usually present in blood at a 1:1 molar ratio with retinol) for stratification of participants into “high” and “low” groups. Stratification to the “high” (vitamin A sufficient) group was based on a measurement of ≥ 22,000 ng/mL RBP (approximating ≥ 1.05 µM retinol); Blood samples were collected at screening (≤…	Cluster randomisation - Participants were stratified into two groups based on high and low baseline RBP levels and randomized to receive a vitamin A and D supplement (A&D) or a placebo control immediately prior to influenza virus vaccination.
Church, James A; Rukobo, Sandra; Govha, Margaret; Carmolli, Marya P; Diehl, Sean A; Chasekwa, Bernard; Ntozini, Robert; Mutasa, Kuda; Humphrey, Jean H; Kirkpatrick, Beth D; Prendergast, Andrew J 2019 Neonatal vitamin A supplementation and immune responses to oral polio vaccine in Zimbabwean infants. Transactions of the Royal Society of Tropical Medicine and Hygiene 113 3 110-115 https://dx.doi.or…	Neonatal vitamin A supplementation and immune responses to oral polio vaccine in Zimbabwean infants.	Church, James A; Rukobo, Sandra; Govha, Margaret; Carmolli, Marya P; Diehl, Sean A; Chasekwa, Bernard; Ntozini, Robert; Mutasa, Kuda; Humphrey, Jean H; Kirkpatrick, Beth D; Prendergast, Andrew J	BACKGROUND: Micronutrient deficiencies may contribute to reduced oral vaccine immunogenicity in developing countries. We hypothesised that neonatal vitamin A supplementation (NVAS) would improve oral vaccine responses., METHODS: We performed a cross-sectional study of infants recruited at birth to the Zimbabwe Vitamin A for Mothers and Babies (ZVITAMBO) trial, a randomised controlled trial of sin…	2019	#1985	RCT	2018	We hypothesised that neonatal vitamin A supplementation (NVAS) would improve oral vaccine responses.	Zimbabawe	birth	We performed a cross-sectional study of infants recruited at birth to the Zimbabwe Vitamin A for Mothers and Babies (ZVITAMBO) trial, a randomised controlled trial of single, high-dose NVAS vs placebo conducted in Zimbabwe between 1997–2001. We measured poliovirus-specific IgA to type 1–3 polio strains by semiquantitative capture ELISA in cryopreserved plasma samples collected at 6 months of age.…	We measured poliovirus-specific IgA to type 1–3 polio strains by semiquantitative capture ELISA in cryopreserved plasma samples collected at 6 months of age.	None reported	181	Mother-infant pairs were eligible if neither had an acutely life-threatening condition and the infant was a singleton with birth weight >1500 g	Follow-up was conducted at six weeks, three months and then every three months to 12–24 months of age. Anthropometry was performed at each visit. Blood was collected from all enrolled mothers and infants at baseline and from a representative subsample (52% of total) of mother-infant pairs at all follow-up visits. Infants followed the routine Expanded Programme of Immunisation (EPI) schedule in Zi…	Individual randomisation
Shaker, SM; Fathy, H; Abdelall, EKA; Said, ASA 2018 The effect of zinc and Vitamin A supplements in treating and reducing the incidence of upper respiratory tract infections in children 8 7 1010 1017 10.5455/njppp.2018.8.0104206032018	The effect of zinc and Vitamin A supplements in treating and reducing the incidence of upper respiratory tract infections in children	Shaker, SM; Fathy, H; Abdelall, EKA; Said, ASA	Background: Supplementation of zinc and Vitamin A shows inconsistent effects on the respiratory morbidity in children in developing countries. Aims and Objectives: The aim of this study is to evaluate the effect of zinc and zinc + Vitamin A supplementation on the acute upper respiratory infections (AURTIs) in the pediatric patients aged between 2 and 12 years. Materials and Methods: A randomized …	2018	#44336	RCT	2018	The aim of this study is to evaluate the effect of zinc and zinc + Vitamin A supplementation on the acute upper respiratory infections (AURTIs) in the pediatric patients aged between 2 and 12 years	Egypt	2 - 12 years	A randomized double-blind placebo-controlled trial was employed in the present study. A total of 80 children suffering with AURTI were randomly assigned to one of three intervention groups: Placebo group, daily zinc (2–2.5 mg elemental zinc/Kg divided on 1–3 doses) group, and daily zinc + once dosing of Vitamin A (50000 IU) group in addition to the required treatment for their respiratory illness	Acute upper respiratory tract infection (AURTI) and school absence incidences, white blood cells count, neutrophil (staph) percentage, and C-RP, Monocytes	nil	80
Jensen, Kristoffer J; Sondergaard, Mia J; Andersen, Andreas; Martins, Cesario; Erikstrup, Christian; Aaby, Peter; Flanagan, Katie L; Benn, Christine Stabell 2017 Long-term sex-differential effects of neonatal vitamin A supplementation on in vitro cytokine responses. The British journal of nutrition 118 11 942-948 https://dx.doi.org/10.1017/S0007114517002938	Long-term sex-differential effects of neonatal vitamin A supplementation on in vitro cytokine responses.	Jensen, Kristoffer J; Sondergaard, Mia J; Andersen, Andreas; Martins, Cesario; Erikstrup, Christian; Aaby, Peter; Flanagan, Katie L; Benn, Christine Stabell	High-dose vitamin A supplementation (VAS) may affect mortality to infectious diseases in a sex-differential manner. Here, we analysed the long-term immunological effects of neonatal vitamin A supplementation (NVAS) in 247 children, who had been randomly allocated to 50 000 or 25 000 IU vitamin A (15mg and 7.5mg retinol equivalents, respectively) or placebo at birth. At 4-6 months of age, we asses…	2017	#2489	RCT	2017	Analysed the long-term immunological effects of neonatal vitamin A supplementation (NVAS) in 247 children, who had been randomly allocated to 50 000 or 25 000 IU vitamin A (15 mg and 7·5 mg retinol equivalents, respectively) or placebo at birth. At 4–6 months of age, we assessed bacille Calmette–Guérin (BCG) scarification, and we analysed in vitro responses of TNF-α, IL-5, IL-10, IL-13 and IFN-γ …	Guinea-Bissau	4-6 months	Neonatal vitamin A supplementation (NVAS) in 247 children, who had been randomly allocated to 50 000 or 25 000 IU vitamin A (15 mg and 7·5 mg retinol equivalents, respectively) or placebo at birth	BCG scarring, in vitro responses of TNF-α, IL-5, IL-10, IL-13 and IFN-γ, both analysed according to sex and Vitamin status	None reported	249 blood samples obtained, and 208 children's bloods were analysed for in vitro cytokine analyses	Health exclusion criteria were as follows: current fever or diarrhoea reported by the mother; an axillary temperature above 37·5°C; a respiratory rate at 60/min or above; or current infection diagnosed by the examining physician.	Concentrations of cytokines were measured using the Luminex platform. . In unstimulated plasma, concentrations of the following compounds were measured using the Luminex assay kit: TNF-α (LLD: 5 pg/ml), IL-10 (5 pg/ml), IL-6 (7 pg/ml), monocyte chemoattractant chemokine protein (MCP)-1 (10 pg/ml), IL-8 (2·8 pg/ml) and IL-1Ra (30 pg/ml); concentrations of soluble urokinase plasminogen activator re…	Individual randomisation
Ali, Hasmot; Hamadani, Jena; Mehra, Sucheta; Tofail, Fahmida; Hasan, Md Imrul; Shaikh, Saijuddin; Shamim, Abu Ahmed; Wu, Lee S-F; West, Keith P Jr; Christian, Parul 2017 Effect of maternal antenatal and newborn supplementation with vitamin A on cognitive development of school-aged children in rural Bangladesh: a follow-up of a placebo-controlled, randomized trial. The American journal of clinical…	Effect of maternal antenatal and newborn supplementation with vitamin A on cognitive development of school-aged children in rural Bangladesh: a follow-up of a placebo-controlled, randomized trial.	Ali, Hasmot; Hamadani, Jena; Mehra, Sucheta; Tofail, Fahmida; Hasan, Md Imrul; Shaikh, Saijuddin; Shamim, Abu Ahmed; Wu, Lee S-F; West, Keith P Jr; Christian, Parul	Background: The impact of early vitamin A supplementation on neurodevelopmental function has not been adequately studied. In rural Bangladesh we examined cognitive and motor function and scholastic achievement in a cohort of children who were exposed to vitamin A in utero or at birth. Objective: The aim of this study was to examine independent and combined effects of antenatal and newborn supplem…	2017	#2638	RCT	2017	Examine independent and combined effects of antenatal and newborn supplementation with vitamin A on the cognitive function of children at 8 y of age	Bangladesh	8 years	Single dose 50,000 units of Vitamin A provided at neonates at birth, in comparison to placebo (nested within trial involving weekly maternal oral supplementation with 23,300 IU Vitamin A vs placebo)	Cognitive functions - including: general cognitive ability, crystallized abilities, nonverbal fluid abilities and visual-motor coordination skills, Executive function of inhibitory control and processing speed, memory and learning domains, Scholastic achievement and performance, overall motor development including both fine and gross motor skills	None reported	1613 enrolled into study and 1578 completed cognitive testing
Tang M.; Frank D.N.; Hendricks A.E.; Culbertson D.L.; Esamai F.; Krebs N.F. 2017 Iron in micronutrient powder (MNP) may adversely affect the gut microbiome in Kenyan infants FASEB Journal 31 1 Supplement 1	Iron in micronutrient powder (MNP) may adversely affect the gut microbiome in Kenyan infants	Tang M.; Frank D.N.; Hendricks A.E.; Culbertson D.L.; Esamai F.; Krebs N.F.	Objective: To test the effect of iron in multiple micronutrient powder on the gut microbiome in 6-month-old Kenyan infants Methods: This was a double blind, randomized controlled trial of home fortification with MNP containing Vitamin A, Vitamin C, folic acid, and zinc and with or without iron. Six-month-old, non-anemic predominantly breastfed Kenyan infants living in a rural malaria endemic area…	2017	#26929	RCT	2017	To test the effect of iron in multiple micronutrient powder on the gut microbiome in 6-month-old Kenyan infants	Kenya	Enrolled at 6m - intervention 6-9m	Micronutrient powder containing Vit A	Gut microbiome	None reported	33
Soofi, Sajid; Ariff, Shabina; Sadiq, Kamran; Habib, Atif; Bhatti, Zaid; Ahmad, Imran; Hussain, Masawar; Ali, Nabeela; Cousens, Simon; Bhutta, Zulfiqar A 2017 Evaluation of the uptake and impact of neonatal vitamin A supplementation delivered through the Lady Health Worker programme on neonatal and infant morbidity and mortality in rural Pakistan: an effectiveness trial. Archives of disease in chi…	Evaluation of the uptake and impact of neonatal vitamin A supplementation delivered through the Lady Health Worker programme on neonatal and infant morbidity and mortality in rural Pakistan: an effectiveness trial.	Soofi, Sajid; Ariff, Shabina; Sadiq, Kamran; Habib, Atif; Bhatti, Zaid; Ahmad, Imran; Hussain, Masawar; Ali, Nabeela; Cousens, Simon; Bhutta, Zulfiqar A	BACKGROUND: Despite evidence for the benefits of vitamin A supplementation (VAS) among children 6 to 59 months of age, the feasibility of introduction and potential benefit of VAS in the neonatal period in public health programmes is uncertain., OBJECTIVE: The primary objective was to evaluate the feasibility and effectiveness of early neonatal VAS (single dose of 50 000 international units withi…	2017	#3937	RCT	2016	Evaluate the feasibility and effectiveness of early neonatal VAS (single dose of 50 000 international units within 48–72 hours after birth) delivered through the public sector Lady Health Worker (LHW) programme in rural Pakistan and to document its association with a reduction in mortality at 6 months of age.	Pakistan	0-6 months	Single one-off dose of 50,000 IU Vitamin A at birth vs placebo	All-cause mortality by 6 months of age, common morbidities (febrile illness, diarrhoea or pneumonia), neonatal illnesses, care seeking, hospitalisations and any deaths	7 episodes of diarrhoea in the Vitamin A supplementation group, and 1 report of bulging fontanelle	11028	All live born infants within participating villages were potentially eligible for inclusion in the study. Infants with obvious congenital malformations and birth weight <1500 g were excluded.	Follow-up visits were undertaken at 1 week of age and every 4 weeks thereafter until 6 months of age.	Cluster randomisation
NCT03181178, 2017 Effect of a Complementary Food Supplement on Growth and Morbidity of Ghanaian Infants	Effect of a Complementary Food Supplement on Growth and Morbidity of Ghanaian Infants	NCT03181178,	The current study is a cluster randomized single blind intervention design study with three study arms that aimed to examine the effect of providing a macroâ€ and microâ€nutrient fortified complementary food supplement (KokoPlus) for a period of 12 months (starting at 6 months of age) on growth and nutritional status of Ghanaian infants at 18 months of age. KokoPlus was formulated using linear …	2017	#45503	RCT	Protocol	The current study is a cluster randomized single blind intervention design study with three study arms that aimed to examine the effect of providing a macro‐ and micro‐nutrient fortified complementary food supplement (KokoPlus) for a period of 12 months (starting at 6 months of age) on growth and nutritional status of Ghanaian infants at 18 months of age.	Ghana	0 to 3 months	The study has three intervention arms and one cross sectional growth monitoring follow up group: 15 g complementary food supplement called KokoPlus with nutrition education, a 1 g powder with nutrition education, Nutrition education alone and no intervention for the control group.	Change in Serum Hemoglobin, ferritin, retinol binding protein, zinc, diarrhoea, upper respiratory infections, stunting, wasting, underweight, mid upper arm circumference, c-reactive protein, head circumference for age, Plasma Amino Acid levels, serum alpha glycoprotein.	nil	1204
Smith, Emily R; Muhihi, Alfa; Mshamu, Salum; Sudfeld, Christopher R; Noor, Ramadhani Abdallah; Spiegelman, Donna; Shapiro, Roger L; Masanja, Honorati; Fawzi, Wafaie 2016 The effect of neonatal vitamin A supplementation on morbidity and mortality at 12 months: a randomized trial. International journal of epidemiology 45 6 2112-2121 https://dx.doi.org/10.1093/ije/dyw238	The effect of neonatal vitamin A supplementation on morbidity and mortality at 12 months: a randomized trial.	Smith, Emily R; Muhihi, Alfa; Mshamu, Salum; Sudfeld, Christopher R; Noor, Ramadhani Abdallah; Spiegelman, Donna; Shapiro, Roger L; Masanja, Honorati; Fawzi, Wafaie	Background: Neonatal vitamin A supplementation (NVAS) is an intervention hypothesized to reduce infant morbidity and mortality. The objective of this study was to assess the efficacy of neonatal vitamin A supplementation in reducing infant morbidity and mortality and assess potential sources of heterogeneity of the effect of NVAS. Methods: We completed an individually randomized, double-blind, pl…	2016	#3425	RCT	2016	The objective of this study was to assess the efficacy of neonatal vitamin A supplementation in reducing infant morbidity and mortality and assess potential sources of heterogeneity of the effect of NVAS.	Tanzania	3 days of birth	Infants were randomized within 3 days of birth to a single dose of vitamin A (50 000 IU) or placebo	The primary outcomes of interest included mortality, hospitalization and morbidity between supplementation and 1 year (360 days). We assessed cause-specific hospitalization and symptom-specific morbidity occurring between supplementation and 1 year (360 days). We also present morbidity and mortality outcomes assessed at 6 months (180 days) as secondary endpoints.	nil	31999	Infants were eligible for randomization if they were able to feed orally, the family intended to stay in the study area for at least 6 months and parents provided informed consent.	At 1 and 3 days after supplementation; 1, 3, 6 and 12 months after supplementation.	Individual randomisation
Palmer, Amanda C; Healy, Katherine; Barffour, Maxwell A; Siamusantu, Ward; Chileshe, Justin; Schulze, Kerry J; West, Keith P Jr; Labrique, Alain B 2016 Provitamin A Carotenoid-Biofortified Maize Consumption Increases Pupillary Responsiveness among Zambian Children in a Randomized Controlled Trial. The Journal of nutrition 146 12 2551-2558	Provitamin A Carotenoid-Biofortified Maize Consumption Increases Pupillary Responsiveness among Zambian Children in a Randomized Controlled Trial.	Palmer, Amanda C; Healy, Katherine; Barffour, Maxwell A; Siamusantu, Ward; Chileshe, Justin; Schulze, Kerry J; West, Keith P Jr; Labrique, Alain B	BACKGROUND: Impaired dark adaptation is an early functional indicator of vitamin A deficiency that may be prevented by regular dietary intake of foods containing provitamin A carotenoids., OBJECTIVE: We tested the impact of provitamin A carotenoid-biofortified maize consumption (~15 mug beta-carotene/g) on dark adaptation in Zambian children., METHODS: We used a cluster-randomized trial of childr…	2016	#3428	RCT	2016	We tested the impact of provitamin A carotenoid–biofortified maize consumption (15 mg b-carotene/g) on dark adaptation in Zambian children	Zambia	4 - 8 years	We used a cluster-randomized trial of children aged 4–8 y (n = 1024) in Mkushi District, Zambia, and compared the regular consumption (2 meals/d, 6 d/wk for 6 mo) of biofortified orange maize (OM) to white maize (WM)	The primary outcome was the serum retinol response. In a random sample (n = 542), we used a digital pupillometer to test pre- and postintervention responses to graded light stimuli (22.9 to 0.1 log cd/m2 ) in a dark-adapted state, pupillary responsiveness.	None reported	542	All children aged 4–8 y living in these clusters who were born between 2004 and 2009 and not yet enrolled in school were considered eligible for the trial.	Serum retinol and B carotene concentrations were measured using reversed-phase HPLC. At baseline and 6 months	Cluster randomisation
Talsma, EF; Brouwer, ID; Verhoef, H; Mbera, GNK; Mwangi, AM; Demir, AY; Maziya-Dixon, B; Boy, E; Zimmermann, MB; Melse-Boonstra, A 2016 Biofortified yellow cassava and vitamin A status of Kenyan children: a randomized controlled trial 103 1 258 267 10.3945/ajcn.114.100164	Biofortified yellow cassava and vitamin A status of Kenyan children: a randomized controlled trial.	Talsma, EF; Brouwer, ID; Verhoef, H; Mbera, GNK; Mwangi, AM; Demir, AY; Maziya-Dixon, B; Boy, E; Zimmermann, MB; Melse-Boonstra, A	Background: Whereas conventional white cassava roots are devoid of provitamin A, biofortified yellow varieties are naturally rich in b-carotene, the primary provitamin A carotenoid. Objective: We assessed the effect of consuming yellow cassava on serum retinol concentration in Kenyan schoolchildren with marginal vitamin A status. Design: We randomly allocated 342 children aged 5–13 y to receive d…	2016	#44156	RCT	2016	Effect of consuming yellow cassava on serum retinol concentration in Kenyan schoolchildren with marginal vitamin A status	Kenya	5 - 13 years	We randomly allocated 342 children aged 5–13 y to receive daily, 6 d/wk, for 18.5 wk 1) white cassava and placebo supplement (control group), 2) provitamin A–rich cassava (mean content: 1460 mg b-carotene/d) and placebo supplement (yellow cassava group), and 3) white cassava and b-carotene supplement (1053 mg/d; b-carotene supplement group)	serum retinol concentration; prespecified secondary outcomes were hemoglobin concentration and serum concentrations of b-carotene, retinol-binding protein, and prealbumin	nil	342	Children were excluded from further study when systemic disease, Plasmodium infection, hemoglobin concentration 70 g/L, or inflammation (C-reactive protein concentration 8 mg/L, the minimum detection level for the point-of-care test).	Concentrations of retinol and carotenoids were measured by HPLC. At baseline and 18.5 weeks	Individual randomisation
Palmer, AC; Siamusantu, W; Chileshe, J; Schulze, KJ; Barffour, M; Craft, NE; Molobeka, N; Kalungwana, N; Arguello, MA; Mitra, M; et al. 2016 Provitamin A-biofortified maize increases serum Î²-carotene, but not retinol, in marginally nourished children: a cluster-randomized trial in rural Zambia 104 1 181- 190 10.3945/ajcn.116.132571	Provitamin A-biofortified maize increases serum Î²-carotene, but not retinol, in marginally nourished children: a cluster-randomized trial in rural Zambia.	Palmer, AC; Siamusantu, W; Chileshe, J; Schulze, KJ; Barffour, M; Craft, NE; Molobeka, N; Kalungwana, N; Arguello, MA; Mitra, M; et al.	BACKGROUND: Vitamin A deficiency remains a nutritional concern in sub-Saharan Africa. Conventionally bred maize hybrids with high provitamin A carotenoid concentrations may have the potential to improve vitamin A status in maize-consuming populations. OBJECTIVE: We evaluated the efficacy of regular provitamin A carotenoid-biofortified "orange" maizemeal (∼15 μg β-carotene/g) consumption in improv…	2016	#45877	RCT	2016	Efficacy of regular provitamin A carotenoid–biofortified “orange” maizemeal (w15 mg b-carotene/g) consumption in improving vitamin A status and reducing vitamin A deficiency in children.	Zambia	4 - 8 years	We randomly assigned clusters to 1) orange maizemeal (n = 25), 2) white maizemeal (n = 25), or 3) a parallel, nonintervention group (n = 14). Children in intervention clusters (n = 1024) received 200 g maizemeal for 6 d/wk over 6 mo; the maizemeal was prepared according to standardized recipes and served in cluster-level kitchens.	Serum beta-carotene, serum retinol, c-reactive protein	None reported	1024. intervention - 543, control - 481	No inclusion/exclusion criteria reported. The abstract: "All 4- to 8-y-old children in an 400-km2 area were identified and grouped by proximity into clusters of 15–25 children. "	Serum retinol and b-carotene concentrations were measured by using reverse-phase HPLC. At baseline and 6 months	Cluster randomisation
Chen, Ke; Xie, Hu Mina; Tian, Weizheng; Zheng, Xiaoling; Jiang, Alice C 2016 Effect of single-dose albendazole and vitamin A supplementation on the iron status of pre-school children in Sichuan, China. The British journal of nutrition 115 8 1415-23 https://dx.doi.org/10.1017/S0007114516000350	Effect of single-dose albendazole and vitamin A supplementation on the iron status of pre-school children in Sichuan, China.	Chen, Ke; Xie, Hu Mina; Tian, Weizheng; Zheng, Xiaoling; Jiang, Alice C	The aim of this study was to explore the effect of single-dose albendazole and vitamin A intervention on the anaemic status and Fe metabolism of pre-school children. This study was a randomised, placebo-controlled and double-blinded intervention trial. All eligible anaemic pre-school children were randomly divided into three groups: group 1 received no intervention, which served as the control gr…	2016	#5114	RCT	2016	To explore the effect of single-dose albendazole and vitamin A intervention on the anaemic status and Fe metabolism of pre-school children	China	mean age - 4.4 years	group 1 received no intervention, which served as the control group, group 2 received 400 mg single-dose albendazole administration and group 3 received a 60000 μg vitamin A capsule combined with 400 mg single-dose albendazole at the beginning of the study.	Anthropometry and biochemical index about Fe metabolism were measured before and after intervention. Hb concentration, Serum transferrin receptor, the levels of serum retinol, ferritin, transferrin receptor-ferritin index and body total Fe content of children. vitamin A deficiency and iron deficiency, proportion of hookworm infection, proportion of anaemia	nil	209	The eligibility criteria for participation were as follows: (1) apparently healthy, (2) Hb concentration <110 g/l but not <80 g/l, (3) C-reactive protein (CRP)<10 mg/l, (4) parental or guardian approval for participation in all aspects of the study and (5) parental or guardian agreement to avoid the additional use of vitamin and mineral supplements and anthelmintic treatments during the trial.	Hb concentration was measured by the haemoglobincyanide method (Maker) immediately after 25 µl was drawn into a heparinised container with the same type of instrument. The concentrations of SF were measured using a commercial ELISA (Sunbiote). sTfR was measured by microparticle-enhanced immunoassay (Sunbiote). CRP was measured by particle-enhanced immunoturbidimetry (Sunbiote). Serum retinol conc…	Individual randomisation
Newton, Sam; Owusu-Agyei, Seth; Asante, Kwaku Poku; Amoaful, Esi; Mahama, Emmanuel; Tchum, Samuel Kofi; Ali, Martha; Adjei, Kwame; Davis, Christopher R; Tanumihardjo, Sherry A 2016 Vitamin A status and body pool size of infants before and after consuming fortified home-based complementary foods. Archives of public health = Archives belges de sante publique 74 9208826 10 https://dx.doi.org/10.1186…	Vitamin A status and body pool size of infants before and after consuming fortified home-based complementary foods.	Newton, Sam; Owusu-Agyei, Seth; Asante, Kwaku Poku; Amoaful, Esi; Mahama, Emmanuel; Tchum, Samuel Kofi; Ali, Martha; Adjei, Kwame; Davis, Christopher R; Tanumihardjo, Sherry A	BACKGROUND: Home fortification using sachets of micronutrient powder (e.g. "Sprinkles") is a food-based approach offering an alternative to high dose vitamin A (VA) supplements for infants. The primary objective was to investigate the impact of VA-home fortification on infant VA pool size. The secondary objective was to compare VA status of infants assessed by the modified relative dose response …	2016	#6527	RCT	2010	The primary objective was to investigate the impact of VA-home fortification on infant VA pool size. The secondary objective was to compare VA status of infants assessed by the modified relative dose response (MRDR) test before and the 13C-retinol isotope dilution (13C-RID) test in the same infants after vitamin A supplementation	Ghana	7 - 9 months	A randomized-controlled trial was conducted in 7–9 month old infants in Ghana. Eligible children were randomly allocated to receive a daily sachet of “Sprinkles” with or without VA for 5 months added to complementary foods, used daily 7 days a week. Those in the VA group received a daily dose of a powdered fortificant (MNP-Sprinkles; Mumbai, India) containing 12 · 5 mg of elemental iron (as micro…	vitamin A status, anaemia, ferritin, anthropometric measures, haemoglobin	Cough, diarrhoea, fever	93	No details provided about baseline health status	MRDR testing from blood draw for vit A status at baseline. After 5 months supplementation, the vitamin A status was assessed as endline on a subgroup of infants in both groups using the C-RID test. At the beginning and end of the 5 months study period, anthropometric, haemoglobin [32], CRP [33] (QuickRead, Orion Diagnostica, Finland), and ferritin (Spectro Ferritin, Ramco Laboratories USA) [34, 3…	Individual randomisation: Eligible children were enrolled at home and randomly allocated to receive daily “Sprinkles” with or without VA using a computer generated random number table.
Aguilar, Sheryl S; Wengreen, Heidi J; Dew, Jeffrey 2015 Skin Carotenoid Response to a High-Carotenoid Juice in Children: A Randomized Clinical Trial. Journal of the Academy of Nutrition and Dietetics 115 11 1771-8 https://dx.doi.org/10.1016/j.jand.2015.06.011	Skin Carotenoid Response to a High-Carotenoid Juice in Children: A Randomized Clinical Trial.	Aguilar, Sheryl S; Wengreen, Heidi J; Dew, Jeffrey	BACKGROUND: Previous studies have shown an increase in serum carotenoid status among children when fed carotenoids. This study looked at the effect and dose-response of a known amount of carotenoid consumption on change in skin carotenoid status among children., METHODS: Participants were children aged 5 to 17 years from Cache County, UT (n=58). Children were randomly assigned to one of three gro…	2015	#4520	RCT	2015	This study looked at the effect and doseeresponse of a known amount of carotenoid consumption on change in skin carotenoid status among children.	US	5 - 17 years	Participants were children aged 5 to 17 years from Cache County, UT (n¼58). Children were randomly assigned to one of three groups: high (n¼18) or low (n¼18) dose of a carotenoid-rich juice (2.75 mg carotenoids/30 mL juice), or placebo juice (n¼22).	Skin carotenoid	nil	67
NCT02675140, 2015 Effect of Hookworm Elimination and Vitamin A Intervention on Iron Status of Preschool Children in Sichuan, China	Effect of Hookworm Elimination and Vitamin A Intervention on Iron Status of Preschool Children in Sichuan, China	NCT02675140,	This randomized, control and double blinded cohort study was performed in Dayi, Pixian and Meishan country, Sichuan Province, western China, which are suburbs of Chengdu city with a low class of socioeconomic status, from March 2012 to September 2014 and approximately about 216 anemic preschool children aged 3-6 years were randomly recruited from nine kindergartens of the three countries for the …	2015	#47576	RCT	2016	To measure the change in serum Hb before and after intervention.The present study is intended to supplement the preschool anemic children with vitamin A capsule and dehookworm administration in poverty Sichuan province.	China	3 years to 6 years	Children in intervention group 1 was received 400 mg single-dose albendazole administration, by mouth, for once. Children in intervention group 2 was received a 200,000 IU vitamin A capsule combined 400 mg single-dose albendazole once initially, by mouth. control group received no intervention.	Hemoglobin concentration	nil	209
Mathew, Joseph L 2015 Does early neonatal vitamin A supplementation reduce infant mortality?. Indian pediatrics 52 4 329-32	Does early neonatal vitamin A supplementation reduce infant mortality?.	Mathew, Joseph L	In this individually randomized, double-blind, placebocontrolled trial in Haryana, India, 44,984 neonates were randomly assigned to receive oral capsules containing vitamin A (retinol palmitate 50,000 IU plus vitamin E 9·5–12·6 IU; n=22,493) or placebo (vitamin E 9·5–12·6 IU; n=22 491) within 72 h of birth. The primary outcome was mortality between supplementation and 6 months of age. Between sup…	2015	#4867	RCT	2015	Mortality between supplementation and 6 months of age	India	72 hours of birth	44,984 neonates were randomly assigned to receive oral capsules containing vitamin A (retinol palmitate 50,000 IU plus vitamin E 9·5–12·6 IU; n=22,493) or placebo (vitamin E 9·5–12·6 IU; n=22 491) within 72 h of birth	The primary outcome was mortality between supplementation and 6 months of age	There was a small excess risk of transient bulging fontanelle	44984
Aage, S; Kiraly, N; Da Costa, K; Byberg, S; Bjerregaard-Andersen, M; Fisker, A B; Aaby, P; Benn, C S 2015 Neonatal vitamin A supplementation associated with increased atopy in girls. Allergy 70 8 985-94 https://dx.doi.org/10.1111/all.12641	Neonatal vitamin A supplementation associated with increased atopy in girls.	Aage, S; Kiraly, N; Da Costa, K; Byberg, S; Bjerregaard-Andersen, M; Fisker, A B; Aaby, P; Benn, C S	BACKGROUND: Neonatal vitamin A supplementation (NVAS) is currently being considered as policy in countries at risk of deficiency. A previous study suggested that NVAS may be associated with increased atopy. We examined the effect of NVAS on atopy by conducting long-term follow-up of a previous randomized controlled trial in Guinea-Bissau., METHODS: In 2002-2004, we randomized 4345 normal birthwei…	2015	#4873	RCT	2015	We examined the effect of NVAS on atopy by conducting long-term follow-up of a previous randomized controlled trial in Guinea-Bissau.	Guinea-bissau	neonates	neonates received NVAS (50 000 IU retinyl palmitate) or placebo together with their Bacillus Calmette–Guerin vaccination	atopy	Wheezing: Wheeze ever during childhood, Wheeze in the last 12 months, Impaired sleep due to wheeze in the last 12 months, Eczematous rash ever	4345
Sarder M.H.; Matiur Rahman A.; AIam M.K. 2014 Antioxidants in combating morbidities among underprivileged preschool children International Medical Journal 21 3 268-271	Antioxidants in combating morbidities among underprivileged preschool children	Sarder M.H.; Matiur Rahman A.; AIam M.K.	Background: A double-blind Interventional study was conducted to find out the combined effects of antioxidants on the morbidity status of preschool children in three selected Government Primary Schools in Dhaka city. Methods and Results: It showed the baseline serum levels of beta-carotene, vitamin E, vitamin C and zinc for the intervention group (n = 117) to be 5.11 meg, 307.69 meg, 0.16 mg and …	2014	#30054	RCT	2014	This work is a double blind interventional study carried out to find the effects of antioxidants on the morbidity state of underprivileged preschool children in three Government Primary Schools of Dhaka city-	Bangladesh	preschool children	A cup with 100gm of ice cream was fortified with antioxidants such as carotenoids, vitamin E, vitamin C and zinc for daily consumption for the interventional group in the doses of 2000 microgram, 6 mg, 30 mg and 10 mg respectively. The control group was provided with the same ice cream without fortification.	serum beta-carotene, zinc, vitamin E, vitamin C, low appetite, bleeding/hypertrophy, anaemia, fatigue, wasting of subcutaneous	nil	221
Sarmila Mazumder, Sunita Taneja, Kiran Bhatia, Sachiyo Yoshida, Jasmine Kaur, Brinda Dube, G S Toteja, Rajiv Bahl, Olivier Fontaine, Jose Martines, Nita Bhandari, for the Neovita India Study Group*	Efficacy of early neonatal supplementation with vitamin A to reduce mortality in infancy in Haryana, India (Neovita): a randomised, double-blind, placebo-controlled trial	Sarmila Mazumder, Sunita Taneja, Kiran Bhatia, Sachiyo Yoshida, Jasmine Kaur, Brinda Dube, G S Toteja, Rajiv Bahl, Olivier Fontaine, Jose Martines, Nita Bhandari, for the Neovita India Study Group*	Background Vitamin A supplementation in children aged 6 months to 5 years has been shown to reduce mortality. The efficacy of neonatal supplementation with vitamin A to reduce mortality in the first 6 months of life is plausible but not established. We aimed to assess the efficacy of neonatal oral supplementation with vitamin A to reduce mortality between supplementation and 6 months of age. Meth…	2014	#4339	RCT	2015	We aimed to assess the effi cacy of neonatal oral supplementation with vitamin A to reduce mortality between supplementation and 6 months of age.	India	neonates	Participants were randomly assigned to receive oral capsules containing vitamin A (retinol palmitate 50 000 IU plus vitamin E 9·5–12·6 IU) or placebo (vitamin E 9·5–12·6 IU) within 72 h of birth.	The primary outcome was mortality between supplementation and 6 months of age.	Bulging fontalle, fever, diarrhoea, excessive crying, convulsion, inability to suck or feed	47777
Fisker A.B.; Bale C.; Rodrigues A.; Balde I.; Fernandes M.; Jorgensen M.J.; Danneskiold-Samsoe N.; Hornshoj L.; Rasmussen J.; Christensen E.D.; Bibby B.M.; Aaby P.; Benn C.S. 2014 High-dose vitamin A with vaccination after 6 months of age: A randomized trial Pediatrics 134 3 e739-e748 http://dx.doi.org/10.1542/peds.2014-0550	High-dose vitamin A with vaccination after 6 months of age: A randomized trial	Fisker A.B.; Bale C.; Rodrigues A.; Balde I.; Fernandes M.; Jorgensen M.J.; Danneskiold-Samsoe N.; Hornshoj L.; Rasmussen J.; Christensen E.D.; Bibby B.M.; Aaby P.; Benn C.S.	BACKGROUND: The World Health Organization recommends vitamin A supplementation (VAS) at routine vaccination contacts after 6 months of age based on the assumption that it reduces mortality by 24%. The policy has never been evaluated in randomized controlled trials for its effect on overall mortality. We conducted a randomized double-blind trial to evaluate the effect of VAS with vaccines., METHOD…	2014	#30642	RCT	2014	We conducted a randomized double-blind trial to evaluate the effect of VAS with vaccines	Guinea-bissau	6 - 23 months	We randomized children aged 6 to 23 months 1:1 to VAS (100 000 IU if aged 6–11 months, 200 000 IU if aged 12–23 months) or placebo at vaccination contacts in Guinea-Bissau.	The main outcome was mortality. Secondary outcomes were morbidity, growth, vitamin A status, and immunologic effects	nil	7587
McDonald, Suzanna L R; Savy, Mathilde; Fulford, Anthony J C; Kendall, Lindsay; Flanagan, Katie L; Prentice, Andrew M 2014 A double blind randomized controlled trial in neonates to determine the effect of vitamin A supplementation on immune responses: The Gambia protocol. BMC pediatrics 14 100967804 92 https://dx.doi.org/10.1186/1471-2431-14-92	A double blind randomized controlled trial in neonates to determine the effect of vitamin A supplementation on immune responses: The Gambia protocol.	McDonald, Suzanna L R; Savy, Mathilde; Fulford, Anthony J C; Kendall, Lindsay; Flanagan, Katie L; Prentice, Andrew M	BACKGROUND: Vitamin A supplementation significantly reduces all-cause mortality when given between 6-59 months of age, but has a null or detrimental effect when given between 1-5 months. Studies of neonatal vitamin A supplementation conducted across Africa and South Asia have produced conflicting findings. These age-pattern variations might result from immunological interactions between vitamin A…	2014	#5801	RCT	2014	The objective of this trial is to test whether human neonatal vitamin A supplementation modulates immune function including improved thymic maturation in infancy and improved systemic immune responses to routine immunization	The Gambia	within 48 hours of birth	Within 48 hours of birth, neonates were randomised with stratification by birth weight and sex to receive either an oral dose of 50,000 IU vitamin A or placebo.	Frequency of circulating T regulatory (Treg) cells expressing gut homing receptors in infants at 17 week post-supplementation, with secondary outcomes including thymus maturation and B cell immune responses	nil	200
Bresnahan, Kara A; Chileshe, Justin; Arscott, Sara; Nuss, Emily; Surles, Rebecca; Masi, Cassim; Kafwembe, Emmanuel; Tanumihardjo, Sherry A 2014 The acute phase response affected traditional measures of micronutrient status in rural Zambian children during a randomized, controlled feeding trial. The Journal of nutrition 144 6 972-8 https://dx.doi.org/10.3945/jn.114.192245	The acute phase response affected traditional measures of micronutrient status in rural Zambian children during a randomized, controlled feeding trial.	Bresnahan, Kara A; Chileshe, Justin; Arscott, Sara; Nuss, Emily; Surles, Rebecca; Masi, Cassim; Kafwembe, Emmanuel; Tanumihardjo, Sherry A	The acute phase response (APR) to infection can alter blood-based indicators of micronutrient status. Data from a 3-mo randomized, controlled feeding trial in rural Zambian children (n = 181, aged 3-5 y) were used to determine the impact of the APR on indicators of vitamin A and iron status using baseline and final blood samples. Concentrations of acute phase proteins were categorized as raised C…	2014	#5807	RCT	2014	We investigated the impact of the AcutePhase Response (APR) on blood-based indicators of vitamin A and iron status using data from baseline and final assessments of a 70-d maize feeding trial in rural Zambian children	Zambia	3 - 5 years	Children 3–5 y of age (n = 181 at final enrollment) were recruited to participate in a randomized, controlled feeding trial with traditional white and high provitamin A carotenoid– biofortified (orange) maize.	Comparison of micronutrient status concentrations or values across infection stage. Comparison of deficiency prevalence across infection stage	None reported	181
Benn, Christine S; Diness, Birgitte R; Balde, Ibraima; Rodrigues, Amabelia; Lausch, Karen R; Martins, Cesario L; Fisker, Ane B; Aaby, Peter 2014 Two different doses of supplemental vitamin A did not affect mortality of normal-birth-weight neonates in Guinea-Bissau in a randomized controlled trial. The Journal of nutrition 144 9 1474-9 https://dx.doi.org/10.3945/jn.114.192674	Two different doses of supplemental vitamin A did not affect mortality of normal-birth-weight neonates in Guinea-Bissau in a randomized controlled trial.	Benn, Christine S; Diness, Birgitte R; Balde, Ibraima; Rodrigues, Amabelia; Lausch, Karen R; Martins, Cesario L; Fisker, Ane B; Aaby, Peter	Whether neonatal vitamin A supplementation (NVAS) should be policy in areas with vitamin A deficiency is debated. We observed that a smaller dose of vitamin A may decrease mortality more than a larger dose and conducted a randomized, double-blind, placebo-controlled trial in Guinea-Bissau with the primary aim of comparing the effect of 50,000 with 25,000 IU neonatal vitamin A on infant mortality.…	2014	#5988	RCT	2014	Effect of vitamin A supplementation of 50,000 IU, 25,000 IU, or placebo as a single dose at birth on infant mortality.	Guinea-Bissau	at birth	50,000 IU, 25,000 IU, or placebo as a single dose at birth.	Infant mortality	-	6048
Ahmad, Shaikh Meshbahuddin; Raqib, Rubhana; Qadri, Firdausi; Stephensen, Charles B 2014 The effect of newborn vitamin A supplementation on infant immune functions: trial design, interventions, and baseline data. Contemporary clinical trials 39 2 269-79 https://dx.doi.org/10.1016/j.cct.2014.09.004	The effect of newborn vitamin A supplementation on infant immune functions: trial design, interventions, and baseline data.	Ahmad, Shaikh Meshbahuddin; Raqib, Rubhana; Qadri, Firdausi; Stephensen, Charles B	In recent years, neonatal vitamin A supplementation is considered an essential infant-survival intervention, but the evidence is not conclusive. This randomized controlled clinical trial was conducted to evaluate the effect of vitamin A on immune competence in early infancy. Results would provide a mechanistic basis for understanding the effect of this intervention on infant survival. Within 2 da…	2014	#6094	RCT	2014	This randomized controlled clinical trial was conducted to evaluate the effect of vitamin A on immune competence in early infancy.	Bangladesh	within 2 days of birth	Within 2 days of birth, infants born at one maternity clinic located in a poor slum area of Dhaka city were supplemented with either 50,000 IU vitamin A or placebo. Live attenuated oral polio vaccine (OPV) and BCG vaccine were provided after supplementation. Infants also receive diphtheria, pertussis, tetanus (TT), hepatitis B (HBV) and Haemophilus influenzae B vaccines (pentavalent combination) …	Infant thymus size, anthropometry, feeding practice and morbidity data were collected at regular interval. Infant blood samples were collected to determine T-cell-receptor excision circle (TREC), total, naive and memory T cells and mucosal targeting lymphocytes including Treg cells. TT-, HBV-, BCG- and OPV-specific T cell blastogenic, cytokine and plasma cell antibody responses were also measured	nil	306
Lund, Najaaraq; Biering-Sorensen, Sofie; Andersen, Andreas; Monteiro, Ivan; Camala, Luis; Jorgensen, Mathias Jul; Aaby, Peter; Benn, Christine Stabell 2014 Neonatal vitamin A supplementation associated with a cluster of deaths and poor early growth in a randomised trial among low-birth-weight boys of vitamin A versus oral polio vaccine at birth. BMC pediatrics 14 100967804 214 https://dx.doi.org/…	Neonatal vitamin A supplementation associated with a cluster of deaths and poor early growth in a randomised trial among low-birth-weight boys of vitamin A versus oral polio vaccine at birth.	Lund, Najaaraq; Biering-Sorensen, Sofie; Andersen, Andreas; Monteiro, Ivan; Camala, Luis; Jorgensen, Mathias Jul; Aaby, Peter; Benn, Christine Stabell	BACKGROUND: The effect of oral polio vaccine administered already at birth (OPV0) on child survival was not examined before being recommended in 1985. Observational data suggested that OPV0 was harmful for boys, and trials have shown that neonatal vitamin A supplementation (NVAS) at birth may be beneficial for boys. We set out to test this research question in a randomised trial., METHODS: The tr…	2014	#6049	RCT	2014	To investigate whether neonatal vitamin A supplementation instead of oral polio vaccine could lower infant mortality for low birth weight boys.	Guinea-Bissau	age in days (10th-90th percentile) for vitamin a group: 2.5 (1-10); age in days (10th-90th percentile) for oral polio vaccine group: 2 (1-10);	vitamin A vs oral polio vaccine at birth	Infant mortality, anthropometry - risk of being stunted or underweight	Cluster of deaths in the vitamin A supplementation group commpared to oral polio vaccine group	233
Astiazaran-Garcia H.; Lopez-Teros V.; Quihui-Cota L.; Esparza-Romero J.; Valencia M.E.; Green M.H.; Tang G.; Grijalva-Haro M.I.; Mendez-Estrada R.O.; Pacheco-Moreno B.I.; Tortoledo-Ortiz O. 2013 Use of deuterated retinol dilution technique to assess total body vitamin a stores in Mexican preschoolers consuming vitamin a fortified milk Annals of Nutrition and Metabolism 63 SUPPL. 1 94 http://dx.do…	Use of deuterated retinol dilution technique to assess total body vitamin a stores in Mexican preschoolers consuming vitamin a fortified milk	Astiazaran-Garcia H.; Lopez-Teros V.; Quihui-Cota L.; Esparza-Romero J.; Valencia M.E.; Green M.H.; Tang G.; Grijalva-Haro M.I.; Mendez-Estrada R.O.; Pacheco-Moreno B.I.; Tortoledo-Ortiz O.	In Mexico, as in many other developing countries Vitamin A deficiency (VAD) continues to be a major nutritional problem. Among Mexican preschoolers, milk is a well-accepted vehicle and thus can be used for the administration of micronutrients (vitamin A [VA]). The aim of the study was to investigate the efficacy of daily intake of 250 mL of VA-fortified milk (0.68 mumol/d) for 3 months on total b…	2013	#31289	RCT	2012	Effect of 250 mL of VA-fortified milk (which provided 196 retinol equivalents/d) for 3 mo on Vitamin A stores in mildly to moderately VAD (serum retinol concentration 0.35–0.7 μmol/L) preschoolers	Mexico	median (IQR) in control group - 5.4 (4.2, 5.9); median (IQR) in intervention group - 5.5 (4.2, 5.9)	7 frozen pouches containing 250 mL [196 retinol equivalents (RE)/d] of the VA-fortified milk each week for 3 mo.	Serum retinol, TBVA stores, and estimated liver stores	-	27
NCT01779180, 2013 Vitamin A Supplementation at Birth and Atopy in Childhood	Vitamin A Supplementation at Birth and Atopy in Childhood	NCT01779180,	INTRODUCTION Eight trials studying the effect of providing neonatal vitamin A supplementation (NVAS) have been reported, and another four are underway to test whether NVAS should become WHO policy. Three of the four African trials were conducted by the Bandim Health Project (BHP) in Guineaâ€Bissau. One of them was a twoâ€byâ€two factorial trial among lowâ€birthâ€weight children. From 2004â€…	2013	#47175	RCT	2015	We examined the effect of NVAS on atopy by conducting long-term follow-up of a previous randomized controlled trial in Guinea-Bissau. The children were randomized at the time of BCG vaccination to receive either 50 000 IU of vitamin A as retinyl palmitate in vegetable oil with 10 IU of vitamin E added as an antioxidant in the form of alpha-tocopherol or the same amount of oil containing only 10 I…	Guinea Bissau	8 - 10 years	In 2002–2004, we randomized 4345 normal birthweight neonates to NVAS (50 000 IU retinyl palmitate) or placebo together with their Bacillus Calmette– Gu_x0001_erin vaccination. In 2013, we visited the 1692 (39%) children now aged 8–10 years who were still living in the study area, and 1478 (87%) were found at home.	Atopy defined as a Skin prick test reaction to any allergen ≥3 mm larger than the negative control. Secondary outcomes were parent-reported symptoms of atopic disease such as wheezing, rash and allergic reactions to peanut as defined in the ISAAC core questionnaire	wheezing, rash and allergic reactions to peanut as defined in the ISAAC core questionnaire (international study of asthma and allergies in childhood)	4345
Kiraly, N; Benn, C S; Biering-Sorensen, S; Rodrigues, A; Jensen, K J; Ravn, H; Allen, K J; Aaby, P 2013 Vitamin A supplementation and BCG vaccination at birth may affect atopy in childhood: long-term follow-up of a randomized controlled trial. Allergy 68 9 1168-76 https://dx.doi.org/10.1111/all.12216	Vitamin A supplementation and BCG vaccination at birth may affect atopy in childhood: long-term follow-up of a randomized controlled trial.	Kiraly, N; Benn, C S; Biering-Sorensen, S; Rodrigues, A; Jensen, K J; Ravn, H; Allen, K J; Aaby, P	BACKGROUND: Recent evidence suggests that immunogenic interventions such as vaccines and micronutrients may affect atopic sensitization and atopic disease. We aimed to determine whether neonatal BCG vaccination, vitamin A supplementation and other vaccinations affect atopy in childhood., METHODS: In Guinea-Bissau, low-birthweight infants were randomized to early (intervention) or delayed (usual p…	2013	#5283	RCT	2013	To determine whether neonatal BCG vaccination, vitamin A supplementation and other vaccinations affect atopy in childhood.	Guinea-Bissau	3 - 9 years follow up age	In the randomized trial, low-birthweight children (<2.5 kg) were randomly allocated to early BCG (0.05 ml) (1–4 9 105 colony-forming units) of Statens Serum Institut Danish strain BCG by intradermal injection) or control group at a median age of 2 days	The main outcome was atopy defined as skin prick test reaction ≥3 mm. Secondary outcomes were symptoms of eczema, asthma and food allergy	wheezing	289
Kiraly, Nicholas; Balde, Aliu; Lisse, Ida Marie; Eriksen, Helle Brander; Aaby, Peter; Benn, Christine Stabell 2013 Vitamin A supplementation and risk of atopy: long-term follow-up of a randomized trial of vitamin A supplementation at six and nine months of age. BMC pediatrics 13 100967804 190 https://dx.doi.org/10.1186/1471-2431-13-190	Vitamin A supplementation and risk of atopy: long-term follow-up of a randomized trial of vitamin A supplementation at six and nine months of age.	Kiraly, Nicholas; Balde, Aliu; Lisse, Ida Marie; Eriksen, Helle Brander; Aaby, Peter; Benn, Christine Stabell	BACKGROUND: The World Health Organization recommends high-dose vitamin A supplementation (VAS) for children above six months of age in low-income countries. VAS has been associated with up-regulation of the Th2 response. We aimed to determine if VAS is associated with atopy in childhood., METHODS: Infants in Guinea-Bissau were randomly allocated VAS or placebo, either at six and nine months of ag…	2013	#5373	RCT	2013	To determine whether neonatal BCG vaccination, vitamin A supplementation and other vaccinations affect atopy in childhood.	Guinea-Bissau	6 months or 9 months	Infants in Guinea-Bissau were randomly allocated VAS or placebo, either at six and nine months of age, or only at nine months of age. At six months of age, children were furthermore randomized to measles vaccine or inactivated polio vaccine. At nine months of age all children received measles vaccine. Children were revisited seven years later and skin prick testing was performed. Atopy was define…	Atopy	nil	274
Lima, Aldo A M; Kvalsund, Michelle P; Souza, Paula P E de; Figueiredo, Italo L; Soares, Alberto M; Mota, Rosa M S; Lima, Noelia L; Pinkerton, Relana C; Patrick, Peter P; Guerrant, Richard L; Oria, Reinaldo B 2013 Zinc, vitamin A, and glutamine supplementation in Brazilian shantytown children at risk for diarrhea results in sex-specific improvements in verbal learning. Clinics (Sao Paulo, Brazil) …	Zinc, vitamin A, and glutamine supplementation in Brazilian shantytown children at risk for diarrhea results in sex-specific improvements in verbal learning.	Lima, Aldo A M; Kvalsund, Michelle P; Souza, Paula P E de; Figueiredo, Italo L; Soares, Alberto M; Mota, Rosa M S; Lima, Noelia L; Pinkerton, Relana C; Patrick, Peter P; Guerrant, Richard L; Oria, Reinaldo B	OBJECTIVE: To identify the impact of supplemental zinc, vitamin A, and glutamine, alone or in combination, on long-term cognitive outcomes among Brazilian shantytown children with low median height-for-age z-scores., METHODS: A randomized, double-blind, placebo-controlled trial was conducted in children aged three months to nine years old from the urban shanty compound community of Fortaleza, Bra…	2013	#5596	RCT	2013	To identify the impact of supplemental zinc, vitamin A, and glutamine, alone or in combination, on long-term cognitive outcomes among Brazilian shantytown children with low median height-for-age z-scores	Brazil	3 months - 9 years	Three hundred and fourteen children were randomized with regard to receiving vitamin A (100,000 IU retinyl palmitate if ,12 months old or 200,000 IU retinyl palmitate if $12 months old every four months), one dose at 0, four, and eight months of the study protocol; zinc (40 mg twice weekly); or both for one year. Half of each group received glutamine (16 g daily given over ten days started during…	Cognitive testing - IQ, VERBAL LEARNING, CODING, VERBAL FLUENCY, SEMANTIC FLUENCY, PHONETIC FLUENCY, PSYCHOMOTOR SPEED, RECALL ABILITY	nil	167
Fisker, Ane Baerent; Bale, Carlito; Jorgensen, Mathias Jul; Balde, Ibriama; Hornshoj, Linda; Bibby, Bo Martin; Aaby, Peter; Benn, Christine Stabell 2013 High-dose vitamin A supplementation administered with vaccinations after 6 months of age: sex-differential adverse reactions and morbidity. Vaccine 31 31 3191-8 https://dx.doi.org/10.1016/j.vaccine.2013.04.072	High-dose vitamin A supplementation administered with vaccinations after 6 months of age: sex-differential adverse reactions and morbidity.	Fisker, Ane Baerent; Bale, Carlito; Jorgensen, Mathias Jul; Balde, Ibriama; Hornshoj, Linda; Bibby, Bo Martin; Aaby, Peter; Benn, Christine Stabell	BACKGROUND: WHO recommends vitamin A supplementation (VAS) at vaccination contacts after six months of age. The effect of this recommendation on mortality has not been evaluated., METHODS: We tested the effect of VAS at vaccination contacts on mortality in a randomised trial in Guinea-Bissau. In a subgroup within this trial we studied adverse reactions to VAS and whether VAS modified known advers…	2013	#5610	RCT	2013	Effect of vitamin A supplementation on vaccine associated adverse reactions	Guinea-Bissau	mean age in years (sd in months) of boys - 9.4(2.1); mean age in years (sd in monthss) of girls - 9.6(2.0);	Vitamin A Supplementation vs placebo	Adverse reaction to vaccination; adverse reaction to vitamin A supplementation	Fever, local reaction as vaccine associated adverse reactions; raised ICP as VAS associated adverse events;	1673
Biering-Sorensen, Sofie; Fisker, Ane Baerent; Ravn, Henrik; Camala, Luis; Monteiro, Ivan; Aaby, Peter; Benn, Christine Stabell 2013 The effect of neonatal vitamin A supplementation on growth in the first year of life among low-birth-weight infants in Guinea-Bissau: two by two factorial randomised controlled trial. BMC pediatrics 13 100967804 87 https://dx.doi.org/10.1186/1471-2431-13-87	The effect of neonatal vitamin A supplementation on growth in the first year of life among low-birth-weight infants in Guinea-Bissau: two by two factorial randomised controlled trial.	Biering-Sorensen, Sofie; Fisker, Ane Baerent; Ravn, Henrik; Camala, Luis; Monteiro, Ivan; Aaby, Peter; Benn, Christine Stabell	BACKGROUND: Vitamin A supplementation (VAS) may amplify the effect of vaccines. We therefore investigated if neonatal VAS given with and without Bacille Calmette-Guerin (BCG) vaccine to low-birth-weight (LBW) neonates had an effect on growth in the first year of life. We hypothesised that VAS would be particularly beneficial when provided with BCG., METHODS: We conducted a randomised two-by-two f…	2013	#5622	RCT	2013	Examined the effect on growth of neonatal VAS among LBW children and whether the effect differed by vaccination status (BCG and DTP).	Guinea-Bissau	neonates	The vitamin A supplement contained 0.5 ml oil with 25,000 IU vitamin A and 10 IU vitamin E; placebo was 0.5 ml oil with 10 IU vitamin E (Skanderborg Apotek, Denmark).	stunting, wasting, underweight, head circumference, head circumference for age. Outcomes were measured with dtp vaccine and without diphtheria-tetanus-pertussis (DTP) vaccine. With BCG vaccine and without BCG vaccine.	nil	1717
Jorgensen, Mathias J; Fisker, Ane B; Sartono, Erliyani; Andersen, Andreas; Erikstrup, Christian; Lisse, Ida M; Yazdanbakhsh, Maria; Aaby, Peter; Benn, Christine S 2013 The effect of at-birth vitamin A supplementation on differential leucocyte counts and in vitro cytokine production: an immunological study nested within a randomised trial in Guinea-Bissau. The British journal of nutrition 109 3 46…	The effect of at-birth vitamin A supplementation on differential leucocyte counts and in vitro cytokine production: an immunological study nested within a randomised trial in Guinea-Bissau.	Jorgensen, Mathias J; Fisker, Ane B; Sartono, Erliyani; Andersen, Andreas; Erikstrup, Christian; Lisse, Ida M; Yazdanbakhsh, Maria; Aaby, Peter; Benn, Christine S	Vitamin A supplementation (VAS) at birth was not associated with improved survival in a randomised, placebo-controlled trial in Guinea-Bissau. However, a negative sex-differential effect, which became evident after diphtheria-tetanus-pertussis (DTP) vaccination, was noted; among girls who had received DTP, VAS at birth was associated with two-fold higher mortality than placebo. The objective of t…	2013	#6768	RCT	2012	To investigate the immunological effects of VAS at birth within a subgroup of participants in the randomised trial	Guinea-Bissau	VAS 45·2, SD 8.8. placebo 44·9, SD 9.7	Children included in the randomised trial were visited 6 weeks after enrolment and randomisation to VAS or placebo.	Lymphocytes, granulocytes, esonophils, monocytes	nil	471
Xuan, Ninh Nguyen; Wang, Dantong; Grathwohl, Dominik; Lan, Phuong Nguyen Thi; Kim, Hoa Vu Thi; Goyer, Amelie; Benyacoub, Jalil 2013 Effect of a Growing-up Milk Containing Synbiotics on Immune Function and Growth in Children: A Cluster Randomized, Multicenter, Double-blind, Placebo Controlled Study. Clinical medicine insights. Pediatrics 7 101595023 49-56 https://dx.doi.org/10.4137/CMPed.S13073	Effect of a Growing-up Milk Containing Synbiotics on Immune Function and Growth in Children: A Cluster Randomized, Multicenter, Double-blind, Placebo Controlled Study.	Xuan, Ninh Nguyen; Wang, Dantong; Grathwohl, Dominik; Lan, Phuong Nguyen Thi; Kim, Hoa Vu Thi; Goyer, Amelie; Benyacoub, Jalil	Common infectious diseases, such as diarrhea, are still the major cause of death in children under 5-years-old, particularly in developing countries. It is known that there is a close relationship between nutrition and immune function. To evaluate the effect of a growing-up milk containing synbiotics on immune function and child growth, we conducted a cluster randomized, multicenter, double-blind…	2013	#7020	RCT	2013	Effect of a growing--up milk containing synbiotics on immune function and growth in children; intervention group received a milk fortified with synbiotics (Lactobacillus paracasei and Bifidobacterium longum) and vitamins (A, C, and E)	Vietnam (Gia Binh district, Bac Ninh Province)	mean and quartiles in control group - 2.44 (2.16, 2.90); mean and quartiles in intervention group - 2.58 (2.24, 2.86);	Growing up milk fortified with synbiotics (Lactobacillus paracasei and Bifidobacterium longum) and vitamins (A, C, and E)	Fecal IgA (f-IgA) and blood IgA (total IgA, tot-IgA) levels after 5 month feeding were measured as primary outcomes to evaluate immune function. The secondary measures were the growth (weight and height gain), nutritional status (anemia, zinc, and vitamin A deficiencies), the number and duration of episodes of gastrointestinal, and upper respiratory tract infections.	Upper and Lower Respiratory tract infections, gastrointestinal probles, medications or treatments initiated during the trial	368
Awasthi, Shally; Peto, Richard; Read, Simon; Clark, Sarah; Pande, Vinod; Bundy, Donald; DEVTA (Deworming and Enhanced Vitamin A) team 2013 Vitamin A supplementation every 6 months with retinol in 1 million pre-school children in north India: DEVTA, a cluster-randomised trial. Lancet (London, England) 381 9876 1469-77 https://dx.doi.org/10.1016/S0140-6736(12)62125-4	Vitamin A supplementation every 6 months with retinol in 1 million pre-school children in north India: DEVTA, a cluster-randomised trial.	Awasthi, Shally; Peto, Richard; Read, Simon; Clark, Sarah; Pande, Vinod; Bundy, Donald; DEVTA (Deworming and Enhanced Vitamin A) team	BACKGROUND: In north India, vitamin A deficiency (retinol <0.70 mumol/L) is common in pre-school children and 2-3% die at ages 1.0-6.0 years. We aimed to assess whether periodic vitamin A supplementation could reduce this mortality., METHODS: Participants in this cluster-randomised trial were pre-school children in the defined catchment areas of 8338 state-staffed village child-care centres (unde…	2013	#7152	RCT	2013	We aimed to assess whether periodic vitamin A supplementation could reduce this mortality	India	6 - 72 months	Groups of four neighbouring blocks (clusters) were cluster-randomly allocated in Oxford, UK, between 6-monthly vitamin A (retinol capsule of 200 000 IU retinyl acetate in oil, to be cut and dripped into the child’s mouth every 6 months), albendazole (400 mg tablet every 6 months), both, or neither (open control). Analyses of retinol eff ects are by block (36 vs 36 clusters).	Mortality, plasma retinol, haemoglobin, weight, height, Bitot’s spots, and recent ill health (generally as reported by the child’s guardian), night blindness, conjunctivities,	Diarrhoea, cough, running nose, fast breathing, noisy breathing, difficult breathing, measles, fever, skin infection	1 ,000,000
NEOVITA Study Author Group; Bahl, Rajiv; Bhandari, Nita; Dube, Brinda; Edmond, Karen; Fawzi, Wafaie; Fontaine, Olivier; Kaur, Jasmine; Kirkwood, Betty R; Martines, Jose; Masanja, Honorati; Mazumder, Sarmila; Msham, Salum; Newton, Sam; Oleary, Maureen; Ruben, Julia; Shannon, Caitlin; Smith, Emily; Taneja, Sunita; Yoshida, Sachiyo 2012 Efficacy of early neonatal vitamin A supplementation in reducin…	Efficacy of early neonatal vitamin A supplementation in reducing mortality during infancy in Ghana, India and Tanzania: study protocol for a randomized controlled trial.	NEOVITA Study Author Group; Bahl, Rajiv; Bhandari, Nita; Dube, Brinda; Edmond, Karen; Fawzi, Wafaie; Fontaine, Olivier; Kaur, Jasmine; Kirkwood, Betty R; Martines, Jose; Masanja, Honorati; Mazumder, Sarmila; Msham, Salum; Newton, Sam; Oleary, Maureen; Ruben, Julia; Shannon, Caitlin; Smith, Emily; Taneja, Sunita; Yoshida, Sachiyo	BACKGROUND: Vitamin A supplementation of 6-59 month old children is currently recommended by the World Health Organization based on evidence that it reduces mortality. There has been considerable interest in determining the benefits of neonatal vitamin A supplementation, but the results of existing trials are conflicting. A technical consultation convened by WHO pointed to the need for larger sca…	2012	#6212
Dutta, Phalguni; Mitra, Utpala; Dutta, Shanta; Naik, Trailokya Nath; Rajendran, Krishnan; Chatterjee, Mrinal Kanti 2011 Zinc, vitamin A, and micronutrient supplementation in children with diarrhea: a randomized controlled clinical trial of combination therapy versus monotherapy. The Journal of pediatrics 159 4 633-7 https://dx.doi.org/10.1016/j.jpeds.2011.03.028	Zinc, vitamin A, and micronutrient supplementation in children with diarrhea: a randomized controlled clinical trial of combination therapy versus monotherapy.	Dutta, Phalguni; Mitra, Utpala; Dutta, Shanta; Naik, Trailokya Nath; Rajendran, Krishnan; Chatterjee, Mrinal Kanti	OBJECTIVE: To compare the clinical efficacy of supplementation of zinc, zinc plus vitamin A, and zinc plus combination of micronutrients and vitamins (iron, copper, selenium, vitamin B(12), folate, and vitamin A) on acute diarrhea in children., STUDY DESIGN: This was a double-blind, randomized, placebo-controlled trial. Children aged 6 to 24 months with diarrhea and moderate dehydration were rand…	2011	#7406
Checkley, W; West, K P Jr; Wise, R A; Wu, L; LeClerq, S C; Khatry, S; Katz, J; Christian, P; Tielsch, J M; Sommer, A 2011 Supplementation with vitamin A early in life and subsequent risk of asthma. The European respiratory journal 38 6 1310-9 https://dx.doi.org/10.1183/09031936.00006911	Supplementation with vitamin A early in life and subsequent risk of asthma.	Checkley, W; West, K P Jr; Wise, R A; Wu, L; LeClerq, S C; Khatry, S; Katz, J; Christian, P; Tielsch, J M; Sommer, A	Animal models suggest that vitamin A deficiency affects lung development adversely and promotes airway hyperresponsiveness, and may predispose to an increased risk of asthma. We examined the long-term effects of vitamin A supplementation early in life on later asthma risk. In 2006-2008, we revisited participants from two cohorts in rural Nepal who were enrolled in randomised trials of vitamin A s…	2011	#7922
Nankabirwa, Victoria; Tylleskar, Thorkild; Nankunda, Jolly; Engebretsen, Ingunn Marie S; Sommerfelt, Halvor; Tumwine, James K; PROMISE EBF Research Consortium 2011 Malaria parasitaemia among infants and its association with breastfeeding peer counselling and vitamin A supplementation: a secondary analysis of a cluster randomized trial. PloS one 6 7 e21862 https://dx.doi.org/10.1371/journal.pone.0…	Malaria parasitaemia among infants and its association with breastfeeding peer counselling and vitamin A supplementation: a secondary analysis of a cluster randomized trial.	Nankabirwa, Victoria; Tylleskar, Thorkild; Nankunda, Jolly; Engebretsen, Ingunn Marie S; Sommerfelt, Halvor; Tumwine, James K; PROMISE EBF Research Consortium	BACKGROUND: Malaria is the second highest contributor to the disease burden in Africa and there is a need to identify low cost prevention strategies. The objectives of this study were to estimate the prevalence of malaria parasitaemia among infants and to measure the association between peer counselling for exclusive breastfeeding (EBF), vitamin A supplementation, anthropometric status (weight an…	2011	#7953
Coles, Christian L; Labrique, Alain; Saha, Samir K; Ali, Hasmot; Al-Emran, Hassan; Rashid, Mahbubur; Christian, Parul; West, Keith P Jr; Klemm, Rolf 2011 Newborn vitamin A supplementation does not affect nasopharyngeal carriage of Streptococcus pneumoniae in Bangladeshi infants at age 3 months. The Journal of nutrition 141 10 1907-11 https://dx.doi.org/10.3945/jn.111.141622	Newborn vitamin A supplementation does not affect nasopharyngeal carriage of Streptococcus pneumoniae in Bangladeshi infants at age 3 months.	Coles, Christian L; Labrique, Alain; Saha, Samir K; Ali, Hasmot; Al-Emran, Hassan; Rashid, Mahbubur; Christian, Parul; West, Keith P Jr; Klemm, Rolf	Nasopharyngeal (NP) carriage of S. pneumoniae (Spn) is a risk factor for pneumococcal disease and its transmission. We assessed the impact of vitamin A (VA) supplementation shortly after birth in reducing Spn colonization in early infancy in rural Bangladesh. We recruited 500 infants participating in a cluster-randomized trial that reported a 15% reduction in mortality following receipt of an ora…	2011	#7977
NCT01138449, 2010 Efficacy of Newborn Vitamin A Supplementation Versus Placebo in Improving Child Survival (NeoVitA Trial)	Efficacy of Newborn Vitamin A Supplementation Versus Placebo in Improving Child Survival (NeoVitA Trial)	NCT01138449,	The study is an individually randomized trial conducted in two districts in the state of Haryana. Community informants report births to the enrolment team. At enrolment, the team explains the study to the family and in those willing, written consent is obtained from the parents of the infant. The infant is given the dose of vitamin A/placebo and a form containing baseline socioeconomic characteri…	2010	#47311
Lima, Aldo A M; Soares, Alberto M; Lima, Noelia L; Mota, Rosa M S; Maciel, Bruna L L; Kvalsund, Michelle P; Barrett, Leah J; Fitzgerald, Relana P; Blaner, William S; Guerrant, Richard L 2010 Effects of vitamin A supplementation on intestinal barrier function, growth, total parasitic, and specific Giardia spp infections in Brazilian children: a prospective randomized, double-blind, placebo-control…	Effects of vitamin A supplementation on intestinal barrier function, growth, total parasitic, and specific Giardia spp infections in Brazilian children: a prospective randomized, double-blind, placebo-controlled trial.	Lima, Aldo A M; Soares, Alberto M; Lima, Noelia L; Mota, Rosa M S; Maciel, Bruna L L; Kvalsund, Michelle P; Barrett, Leah J; Fitzgerald, Relana P; Blaner, William S; Guerrant, Richard L	BACKGROUND: This study evaluates the effects of retinol on intestinal barrier function, growth, total parasites, and Giardia spp infections in children in northeastern Brazil., SUBJECTS AND METHODS: The study was a double-blind, randomized placebo-controlled trial (http://clinicaltrials.gov; register no. #NCT00133406) involving 79 children who received vitamin A 100,000-200,000 IU (n = 39) or pla…	2010	#8760
Benn, Christine Stabell; Fisker, Ane Baerent; Napirna, Bitiguida Mutna; Roth, Adam; Diness, Birgitte Rode; Lausch, Karen Rokkedal; Ravn, Henrik; Yazdanbakhsh, Maria; Rodrigues, Amabelia; Whittle, Hilton; Aaby, Peter 2010 Vitamin A supplementation and BCG vaccination at birth in low birthweight neonates: two by two factorial randomised controlled trial. BMJ (Clinical research ed.) 340 8900488, bmj…	Vitamin A supplementation and BCG vaccination at birth in low birthweight neonates: two by two factorial randomised controlled trial.	Benn, Christine Stabell; Fisker, Ane Baerent; Napirna, Bitiguida Mutna; Roth, Adam; Diness, Birgitte Rode; Lausch, Karen Rokkedal; Ravn, Henrik; Yazdanbakhsh, Maria; Rodrigues, Amabelia; Whittle, Hilton; Aaby, Peter	OBJECTIVE: To investigate the effect of vitamin A supplementation and BCG vaccination at birth in low birthweight neonates., DESIGN: Randomised, placebo controlled, two by two factorial trial., SETTING: Bissau, Guinea-Bissau., PARTICIPANTS: 1717 low birthweight neonates born at the national hospital., INTERVENTION: Neonates who weighed less than 2.5 kg were randomly assigned to 25 000 IU vitamin …	2010	#8831
Newton, Sam; Filteau, Suzanne; Owusu-Agyei, Seth; Ampofo, William; Kirkwood, Betty R 2010 Seroprotection associated with infant vitamin A supplementation given with vaccines is not related to antibody affinity to Hepatitis B and Haemophilus influenzae type b vaccines. Vaccine 28 30 4738-41 https://dx.doi.org/10.1016/j.vaccine.2010.05.001	Seroprotection associated with infant vitamin A supplementation given with vaccines is not related to antibody affinity to Hepatitis B and Haemophilus influenzae type b vaccines.	Newton, Sam; Filteau, Suzanne; Owusu-Agyei, Seth; Ampofo, William; Kirkwood, Betty R	Vaccines are usually assessed by analyses of their safety and immunogenicity to determine the effectiveness of eliciting antibody responses against target organisms. However, it is equally important to establish antibody affinity because of its specific role in protection from infection. Antibody affinity can be determined by comparisons of various antibody concentrations in dose-response curves.…	2010	#8931
Haque, Rashidul; Ahmed, Tanvir; Wahed, M A; Mondal, Dinesh; Rahman, A S M Hamidur; Albert, M John 2010 Low-dose beta-carotene supplementation and deworming improve serum vitamin A and beta-carotene concentrations in preschool children of Bangladesh. Journal of health, population, and nutrition 28 3 230-7	Low-dose beta-carotene supplementation and deworming improve serum vitamin A and beta-carotene concentrations in preschool children of Bangladesh.	Haque, Rashidul; Ahmed, Tanvir; Wahed, M A; Mondal, Dinesh; Rahman, A S M Hamidur; Albert, M John	Despite the national vitamin A and antihelminthic prophylaxis programmes, both intestinal geohelminths and subclinical vitamin A deficiency continue to be prevalent among children in developing countries. Studies on potential synergistic effects of vitamin A supplementation and deworming on retinol status have inconsistent results. The purpose of the present study was to investigate the impacts o…	2010	#9015
Chatterjee, Anirban; Bosch, Ronald J; Hunter, David J; Manji, Karim; Msamanga, Gernard I; Fawzi, Wafaie W 2010 Vitamin A and vitamin B-12 concentrations in relation to mortality and morbidity among children born to HIV-infected women. Journal of tropical pediatrics 56 1 27-35 https://dx.doi.org/10.1093/tropej/fmp045	Vitamin A and vitamin B-12 concentrations in relation to mortality and morbidity among children born to HIV-infected women.	Chatterjee, Anirban; Bosch, Ronald J; Hunter, David J; Manji, Karim; Msamanga, Gernard I; Fawzi, Wafaie W	Vitamin A supplementation starting at 6 months of age is an important child survival intervention; however, not much is known about the association between vitamin A status before 6 months and mortality among children born to HIV-infected women. Plasma concentrations of vitamins A and B-12 were available at 6 weeks of age (n = 576 and 529, respectively) for children born to HIV-infected women and…	2010	#9116
Rosado, J L; Caamano, M C; Montoya, Y A; de Lourdes Solano, M; Santos, J I; Long, K Z 2009 Interaction of zinc or vitamin A supplementation and specific parasite infections on Mexican infants' growth: a randomized clinical trial. European journal of clinical nutrition 63 10 1176-84 https://dx.doi.org/10.1038/ejcn.2009.53	Interaction of zinc or vitamin A supplementation and specific parasite infections on Mexican infants' growth: a randomized clinical trial.	Rosado, J L; Caamano, M C; Montoya, Y A; de Lourdes Solano, M; Santos, J I; Long, K Z	BACKGROUND: The efficacy of micronutrient supplementation on growth may be modified by specific gastrointestinal parasite infections., METHODS: We carried out a double-blind placebo-controlled trial to evaluate the effect of vitamin A and zinc supplementation on gastro-intestinal pathogen infections and growth among 584 infants in Mexico City. Children aged 5-15 months were assigned to receive ei…	2009	#8415
Benn, Christine S; Aaby, Peter; Nielsen, Jens; Binka, Fred N; Ross, David A 2009 Does vitamin A supplementation interact with routine vaccinations? An analysis of the Ghana Vitamin A Supplementation Trial. The American journal of clinical nutrition 90 3 629-39 https://dx.doi.org/10.3945/ajcn.2009.27477	Does vitamin A supplementation interact with routine vaccinations? An analysis of the Ghana Vitamin A Supplementation Trial.	Benn, Christine S; Aaby, Peter; Nielsen, Jens; Binka, Fred N; Ross, David A	BACKGROUND: The World Health Organization recommends vitamin A supplementation (VAS) at vaccination contacts after 6 mo of age to reduce mortality. However, it is unknown whether the effect of VAS is independent of vaccinations. One of the original VAS trials from Ghana had collected vaccination information., OBJECTIVE: We reanalyzed the data to explore the hypothesis that VAS reduces mortality i…	2009	#8425
Benn, Christine Stabell; Martins, Cesario; Rodrigues, Amabelia; Ravn, Henrik; Fisker, Ane Baerent; Christoffersen, Dorthe; Aaby, Peter 2009 The effect of vitamin A supplementation administered with missing vaccines during national immunization days in Guinea-Bissau. International journal of epidemiology 38 1 304-11 https://dx.doi.org/10.1093/ije/dyn195	The effect of vitamin A supplementation administered with missing vaccines during national immunization days in Guinea-Bissau.	Benn, Christine Stabell; Martins, Cesario; Rodrigues, Amabelia; Ravn, Henrik; Fisker, Ane Baerent; Christoffersen, Dorthe; Aaby, Peter	BACKGROUND: WHO recommends high-dose Vitamin A supplementation (VAS) at vaccination contacts after 6 months of age. It has not been studied whether the effect of VAS on mortality depends on the type of vaccine. We have hypothesized that VAS administered with measles vaccine (MV) is more beneficial than VAS with diphtheria-tetanus-pertussis (DTP) vaccine. We assessed the effect of VAS administered…	2009	#8625
Klemm, Rolf D W; Labrique, Alain B; Christian, Parul; Rashid, Mahbubur; Shamim, Abu Ahmed; Katz, Joanne; Sommer, Alfred; West, Keith P Jr 2008 Newborn vitamin A supplementation reduced infant mortality in rural Bangladesh. Pediatrics 122 1 e242-50 https://dx.doi.org/10.1542/peds.2007-3448	Newborn vitamin A supplementation reduced infant mortality in rural Bangladesh.	Klemm, Rolf D W; Labrique, Alain B; Christian, Parul; Rashid, Mahbubur; Shamim, Abu Ahmed; Katz, Joanne; Sommer, Alfred; West, Keith P Jr	OBJECTIVES: We assessed the effect of supplementing newborns with 50000 IU of vitamin A on all-cause infant mortality through 24 weeks of age., PATIENTS AND METHODS: This was a community-based, double-masked, cluster-randomized, placebo-controlled trial conducted in 19 unions in rural northwest Bangladesh. The study was nested into and balanced across treatment arms of an ongoing placebo-controll…	2008	#10017
Benn C.S.; Diness B.R.; Roth A.; Nante E.; Fisker A.B.; Lisse I.M.; Yazdanbakhsh M.; Whittle H.; Rodrigues A.; Aaby P. 2008 Effect of 50 000 IU vitamin A given with BCG vaccine on mortality in infants in Guinea-Bissau: Randomised placebo controlled trial BMJ 336 7658 1416-1420 http://dx.doi.org/10.1136/bmj.39542.509444.AE	Effect of 50 000 IU vitamin A given with BCG vaccine on mortality in infants in Guinea-Bissau: Randomised placebo controlled trial	Benn C.S.; Diness B.R.; Roth A.; Nante E.; Fisker A.B.; Lisse I.M.; Yazdanbakhsh M.; Whittle H.; Rodrigues A.; Aaby P.	Objective: To investigate the effect of high dose vitamin A supplementation given with BCG vaccine at birth in an African setting with high infant mortality. Design(s): Randomised placebo controlled trial. Setting(s): Bandim Health Project's demographic surveillance system in Guinea-Bissau, covering approximately 90 000 inhabitants. Participant(s): 4345 infants due to receive BCG. Intervention(s)…	2008	#35052
NCT00674089, 2008 Newborn Vitamin A (VA) Supplementation Pilot Project, Pakistan	Newborn Vitamin A (VA) Supplementation Pilot Project, Pakistan	NCT00674089,	Goal: To reduce the infant mortality rate in rural Pakistan through evidence based interventions. Aim: To evaluate the impact of a community-based neonatal Vitamin A supplementation program on the morbidity and mortality in newborns and young infants (1-6 months of age) when administered at community level Primary objectives: 1. To evaluate the effectiveness of a single dose 50,000 IU of vitamin …	2008	#47397
Nante, J E; Diness, B R; Ravn, H; Roth, A; Aaby, P; Benn, C S 2008 No adverse events after simultaneous administration of 50 000 IU vitamin A and Bacille Calmette-Guerin vaccination to normal-birth-weight newborns in Guinea-Bissau. European journal of clinical nutrition 62 7 842-8	No adverse events after simultaneous administration of 50 000 IU vitamin A and Bacille Calmette-Guerin vaccination to normal-birth-weight newborns in Guinea-Bissau.	Nante, J E; Diness, B R; Ravn, H; Roth, A; Aaby, P; Benn, C S	OBJECTIVE: To determine whether the combined intervention of 50 000 IU vitamin A administered together with Bacille Calmette-Guerin (BCG) vaccination at birth was associated with adverse events, in particular bulging fontanels and adverse reactions to BCG., SUBJECTS/METHODS: From an ongoing trial, 2145 infants randomized to 50 000 IU vitamin A or placebo with BCG vaccination were recruited. Adver…	2008	#9531
Lin, J; Song, F; Yao, P; Yang, X; Li, N; Sun, S; Lei, L; Liu, L 2008 Effect of vitamin A supplementation on immune function of well-nourished children suffering from vitamin A deficiency in China. European journal of clinical nutrition 62 12 1412-8	Effect of vitamin A supplementation on immune function of well-nourished children suffering from vitamin A deficiency in China.	Lin, J; Song, F; Yao, P; Yang, X; Li, N; Sun, S; Lei, L; Liu, L	OBJECTIVE: To clearly clarify the protective effect of vitamin A supplementation on immune function of well-nourished children suffering from vitamin A deficiency., METHODS: Three hundred sixty-two children in two kindergartens in Wuhan China were enrolled. Detailed dietary assessment and anthropometry were undertaken to facilitate the exclusion of malnourished children. Seventy vitamin A-deficie…	2008	#9538
Zeba, Augustin N; Sorgho, Hermann; Rouamba, Noel; Zongo, Issiaka; Rouamba, Jeremie; Guiguemde, Robert T; Hamer, Davidson H; Mokhtar, Najat; Ouedraogo, Jean-Bosco 2008 Major reduction of malaria morbidity with combined vitamin A and zinc supplementation in young children in Burkina Faso: a randomized double blind trial. Nutrition journal 7 101152213 7 https://dx.doi.org/10.1186/1475-2891-7-7	Major reduction of malaria morbidity with combined vitamin A and zinc supplementation in young children in Burkina Faso: a randomized double blind trial.	Zeba, Augustin N; Sorgho, Hermann; Rouamba, Noel; Zongo, Issiaka; Rouamba, Jeremie; Guiguemde, Robert T; Hamer, Davidson H; Mokhtar, Najat; Ouedraogo, Jean-Bosco	BACKGROUND: Vitamin A and zinc are crucial for normal immune function, and may play a synergistic role for reducing the risk of infection including malaria caused by Plasmodium falciparum., METHODS: A randomized, double-blind, placebo-controlled trial of a single dose of 200 000 IU of vitamin A with daily zinc supplementation was done in children of Sourkoudougou village, Burkina Faso. Children a…	2008	#9612
Mahawithanage, Sanath Thushara Chamakara; Kannangara, Kannangara Koralalage Nalin Priyadarshana; Wickremasinghe, Renu; Chandrika, Udumalagala Gamage; Jansz, Errol R; Karunaweera, Nadira Darshani; Wickremasinghe, Ananda Rajitha 2007 Impact of vitamin A supplementation on health status and absenteeism of school children in Sri Lanka. Asia Pacific journal of clinical nutrition 16 1 94-102	Impact of vitamin A supplementation on health status and absenteeism of school children in Sri Lanka.	Mahawithanage, Sanath Thushara Chamakara; Kannangara, Kannangara Koralalage Nalin Priyadarshana; Wickremasinghe, Renu; Chandrika, Udumalagala Gamage; Jansz, Errol R; Karunaweera, Nadira Darshani; Wickremasinghe, Ananda Rajitha	The objective of this study was to determine the impact of Vitamin A supplementation on health status and absenteeism of school children. A randomized double blind placebo controlled trial over a period of 13 months was conducted in a rural area of Sri Lanka involving 613 school children attending Grades 1-5 (aged 5 to 13 years). Children were assigned to either 200,000 IU of Vitamin A (n=297) or…	2007	#9265
Donnen, P; Sylla, A; Dramaix, M; Sall, G; Kuakuvi, N; Hennart, P 2007 Effect of daily low dose of vitamin A compared with single high dose on morbidity and mortality of hospitalized mainly malnourished children in senegal: a randomized controlled clinical trial. European journal of clinical nutrition 61 12 1393-9	Effect of daily low dose of vitamin A compared with single high dose on morbidity and mortality of hospitalized mainly malnourished children in senegal: a randomized controlled clinical trial.	Donnen, P; Sylla, A; Dramaix, M; Sall, G; Kuakuvi, N; Hennart, P	BACKGROUND: In vitamin A-deficient populations, children hospitalized with infections and/or malnutrition are at particular risk of developing severe vitamin A (VA) deficiency. High-dose VA supplements are recommended as part of the treatment but results on its effect on recovery from morbidity and on prevention from nosocomial morbidity are conflicting., OBJECTIVE: We aimed to assess the effect …	2007	#9307
Wang, Yuying; Chen, Chunming; Wang, Fuzhen; Wang, Ke'an 2007 [Effects of nutrient fortified complementary food supplements on growth of infants and young children in poor rural area in Gansu Province]. Wei sheng yan jiu = Journal of hygiene research 36 1 78-81	[Effects of nutrient fortified complementary food supplements on growth of infants and young children in poor rural area in Gansu Province].	Wang, Yuying; Chen, Chunming; Wang, Fuzhen; Wang, Ke'an	OBJECTIVE: To investigate the effects of complementary food supplements with protein and multimicronutrients on growth of infants and yound children in poor rural area in Gansu Province, China., METHODS: In 5 poor counties of Gansu Province, 1478 children aged 4-12 months were enrolled and divided into two groups. In addition to the usual home-made complementary food, all the children were fed on…	2007	#9376
Darboe, Momodou K; Thurnham, David I; Morgan, Gareth; Adegbola, Richard A; Secka, Ousman; Solon, Juan A; Jackson, Sarah J; Northrop-Clewes, Christine; Fulford, Tony J; Doherty, Conor P; Prentice, Andrew M 2007 Effectiveness of an early supplementation scheme of high-dose vitamin A versus standard WHO protocol in Gambian mothers and infants: a randomised controlled trial. Lancet (London, England) …	Effectiveness of an early supplementation scheme of high-dose vitamin A versus standard WHO protocol in Gambian mothers and infants: a randomised controlled trial.	Darboe, Momodou K; Thurnham, David I; Morgan, Gareth; Adegbola, Richard A; Secka, Ousman; Solon, Juan A; Jackson, Sarah J; Northrop-Clewes, Christine; Fulford, Tony J; Doherty, Conor P; Prentice, Andrew M	BACKGROUND: Most developing countries have adopted a standard WHO dosing schedule for vitamin A supplementation. However, in 2002 the International Vitamin A Consultative Group (IVACG) Annecy Accord recommended a new high-dose regimen for mothers and infants. Our aim was to test whether the new high-dose regimen of vitamin A supplementation would increase maternal and infant plasma vitamin A, red…	2007	#9477
Yu, Dongmei; Wang, Yuying; Wang, Fuzhen 2007 [Effects of complementary food supplements on respiratory infections and diarrhea of infants and young children in poor rural]. Wei sheng yan jiu = Journal of hygiene research 36 3 355-7	[Effects of complementary food supplements on respiratory infections and diarrhea of infants and young children in poor rural].	Yu, Dongmei; Wang, Yuying; Wang, Fuzhen	OBJECTIVE: To investigate the effect of complementary food supplements with protein and multi-micronutrients on respiratory infections and diarrhea of infants and yound children in poor rural China., METHODS: In 5 poor county of Gansu Province, 1478 children aged 4 - 12 months were enrolled and divided into two groups. In addition to the usual home-made complementary food, all the children were f…	2007	#9813
Tielsch, James M; Rahmathullah, Lakshmi; Thulasiraj, R D; Katz, Joanne; Coles, Christian; Sheeladevi, S; John, Rajeesh; Prakash, Karthik 2007 Newborn vitamin A dosing reduces the case fatality but not incidence of common childhood morbidities in South India. The Journal of nutrition 137 11 2470-4	Newborn vitamin A dosing reduces the case fatality but not incidence of common childhood morbidities in South India.	Tielsch, James M; Rahmathullah, Lakshmi; Thulasiraj, R D; Katz, Joanne; Coles, Christian; Sheeladevi, S; John, Rajeesh; Prakash, Karthik	Vitamin A supplementation reduces mortality in young children in areas of endemic vitamin A deficiency. However, it has no impact on the incidence of common morbidities. This discrepancy has been explained by an impact on case fatality, although with the exception of hospitalized measles cases, there is little direct evidence to support this hypothesis. We assessed the impact of newborn dosing wi…	2007	#9896
Long, Kurt Z; Montoya, Yura; Hertzmark, Ellen; Santos, Jose I; Rosado, Jorge L 2006 A double-blind, randomized, clinical trial of the effect of vitamin A and zinc supplementation on diarrheal disease and respiratory tract infections in children in Mexico City, Mexico. The American journal of clinical nutrition 83 3 693-700	A double-blind, randomized, clinical trial of the effect of vitamin A and zinc supplementation on diarrheal disease and respiratory tract infections in children in Mexico City, Mexico.	Long, Kurt Z; Montoya, Yura; Hertzmark, Ellen; Santos, Jose I; Rosado, Jorge L	BACKGROUND: The efficacy of micronutrient supplementation in improving childhood health and survival in developing countries may be specific to the micronutrient used and health outcome measured., OBJECTIVE: We evaluated the effect of vitamin A and zinc supplementation on overall rates of childhood diarrheal disease and respiratory tract infections and rates stratified by household and personal c…	2006	#10739
Kuhn, Louise; Coutsoudis, Anna; Trabattoni, Daria; Archary, Derseree; Rossi, Tatiana; Segat, Ludovica; Clerici, Mario; Crovella, Sergio 2006 Synergy between mannose-binding lectin gene polymorphisms and supplementation with vitamin A influences susceptibility to HIV infection in infants born to HIV-positive mothers. The American journal of clinical nutrition 84 3 610-5	Synergy between mannose-binding lectin gene polymorphisms and supplementation with vitamin A influences susceptibility to HIV infection in infants born to HIV-positive mothers.	Kuhn, Louise; Coutsoudis, Anna; Trabattoni, Daria; Archary, Derseree; Rossi, Tatiana; Segat, Ludovica; Clerici, Mario; Crovella, Sergio	BACKGROUND: Mannose-binding lectin (MBL-2) allele variants are associated with deficiencies in innate immunity and have been found to be correlated with HIV infection in adults and children., OBJECTIVE: We tested whether MBL-2 variants among infants born to HIV-positive mothers have an increased susceptibility to HIV., DESIGN: MBL-2 allele variants were measured among 225 infants born to HIV-posi…	2006	#10869
Bishai, David; Kumar K C, Samir; Waters, Hugh; Koenig, Michael; Katz, Joanne; Khatry, Subarna K; West, Keith P Jr 2005 The impact of vitamin A supplementation on mortality inequalities among children in Nepal. Health policy and planning 20 1 60-6	The impact of vitamin A supplementation on mortality inequalities among children in Nepal.	Bishai, David; Kumar K C, Samir; Waters, Hugh; Koenig, Michael; Katz, Joanne; Khatry, Subarna K; West, Keith P Jr	OBJECTIVE: This paper examines gender, caste and economic differentials in child mortality in the context of a cluster-randomized trial of vitamin A distribution, in order to determine whether or not the intervention narrowed these differentials., DESIGN: The study involved secondary analysis of data from a placebo-controlled randomized field trial of vitamin A supplements. The study took place b…	2005	#10328
Malaba, Lucie C; Iliff, Peter J; Nathoo, Kusum J; Marinda, Edmore; Moulton, Lawrence H; Zijenah, Lynn S; Zvandasara, Partson; Ward, Brian J; Humphrey, Jean H; ZVITAMBO Study Group 2005 Effect of postpartum maternal or neonatal vitamin A supplementation on infant mortality among infants born to HIV-negative mothers in Zimbabwe. The American journal of clinical nutrition 81 2 454-60	Effect of postpartum maternal or neonatal vitamin A supplementation on infant mortality among infants born to HIV-negative mothers in Zimbabwe.	Malaba, Lucie C; Iliff, Peter J; Nathoo, Kusum J; Marinda, Edmore; Moulton, Lawrence H; Zijenah, Lynn S; Zvandasara, Partson; Ward, Brian J; Humphrey, Jean H; ZVITAMBO Study Group	BACKGROUND: Young infants are at risk of vitamin A deficiency. Supplementation of breastfeeding mothers improves the vitamin A status of their infants, but there are no data regarding its effect on infant mortality, and data on the effect of directly supplementing infants during the first few weeks of life are conflicting., OBJECTIVE: The objective was to measure the effect on infant mortality of…	2005	#10339
Candelaria, Luz V; Magsadia, Clarita R; Velasco, Rowena E; Pedro, Ma Regina A; Barba, Corazon V C; Tanchoco, Celeste C 2005 The effect of vitamin A-fortified coconut cooking oil on the serum retinol concentration of Filipino children 4-7 years old. Asia Pacific journal of clinical nutrition 14 1 43-53	The effect of vitamin A-fortified coconut cooking oil on the serum retinol concentration of Filipino children 4-7 years old.	Candelaria, Luz V; Magsadia, Clarita R; Velasco, Rowena E; Pedro, Ma Regina A; Barba, Corazon V C; Tanchoco, Celeste C	A 6-month intervention trial was conducted among 542 Filipino children aged 4 to 7 years to determine the effect of vitamin A-fortified coconut cooking oil intake on their vitamin A status and to identify factors that influence this. Children were randomly assigned to the Experimental group, with vitamin A-fortified cooking oil ration; to Control-1 group with unfortified cooking oil ration; and t…	2005	#10353
Coren, C 2005 Vitamin A supplementation erases gender disparities in child mortality in Nepal. International family planning perspectives 31 1 42-3	Vitamin A supplementation erases gender disparities in child mortality in Nepal.	Coren, C		2005	#10497
Wu, T.; Ni, J.; Wei, J. 2005 Vitamin A for nonâ€measles pneumonia in children Cochrane Database of Systematic Reviews 3 10.1002/14651858.CD003700.pub2	Vitamin A for nonâ€measles pneumonia in children	Wu, T.; Ni, J.; Wei, J.	- Background Acute respiratory infections, mostly in the form of pneumonia, are the leading causes of death in children under five years of age in lowâ€income countries. Some clinical trials have demonstrated that vitamin A supplementation reduces the severity of respiratory infections and mortality in children with measles. Objectives To determine whether adjunctive vitamin A is effective in ch…	2005	#109
Newton, Sam; Cousens, Simon; Owusu-Agyei, Seth; Filteau, Suzanne; Stanley, Carolynne; Linsell, Louise; Kirkwood, Betty 2005 Vitamin a supplementation does not affect infants' immune responses to polio and tetanus vaccines. The Journal of nutrition 135 11 2669-73	Vitamin a supplementation does not affect infants' immune responses to polio and tetanus vaccines.	Newton, Sam; Cousens, Simon; Owusu-Agyei, Seth; Filteau, Suzanne; Stanley, Carolynne; Linsell, Louise; Kirkwood, Betty	It has been suggested that administering vitamin A with the measles vaccine may reduce the vaccine's immunogenicity. This trial examined the effect of supplementing vitamin A during the early months of life on infants' immune responses to tetanus and polio vaccines. Young infants (n = 1085) were enrolled and individually randomized into 1 of 4 groups in a factorial, double-blind, placebo-controll…	2005	#10995
NCT00168597, 2005 Vitamin A With BCG Vaccine	Vitamin A With BCG Vaccine	NCT00168597,	Vitamin A deficiency is common in lowâ€income countries. Vitamin A supplementation to children above 6 months of age reduces allâ€cause mortality with 23 % to 30 %. Studies on vitamin A supplementation in infants younger than 6 months of age have reported inconsistent effects on mortality. Studies providing supplementation between 1 and 5 months of age have found no effect or even a negative ef…	2005	#45608
NCT00128557, 2005 Community Trial of Newborn Vitamin A Supplementation to Reduce Infant Mortality in Rural Bangladesh	Community Trial of Newborn Vitamin A Supplementation to Reduce Infant Mortality in Rural Bangladesh	NCT00128557,	This is a randomized, doubleâ€masked, placeboâ€controlled, community trial of newborn vitamin A supplementation on mortality in the first six months of life. The trial is being implemented in 596 sectors (i.e. villages and/or smaller groupings), in two thanas comprising a population of ~580,000 in rural northern Bangladesh (Gaibandha/Rangpur area) and is nested within the JiVitAâ€1 maternal su…	2005	#47374
NCT00168610, 2005 Vitamin A Supplementation With Bacille Calmette Guerin (BCG) Vaccine	Vitamin A Supplementation With Bacille Calmette Guerin (BCG) Vaccine	NCT00168610,	Vitamin A deficiency is common in lowâ€income countries. Vitamin A supplementation to children above 6 months of age reduces allâ€cause mortality by 23% to 30%. Studies on vitamin A supplementation in infants younger than 6 months of age have reported inconsistent effects on mortality. Studies providing supplementation between 1 and 5 months of age have found no effect or even a negative effect…	2005	#47502
NCT00114868, 2005 Vitamin A Supplementation in Newborns Study	Vitamin A Supplementation in Newborns Study	NCT00114868,	I. Background A variety of studies over the past 15 years have demonstrated that clinical vitamin A deficiency is associated with increased mortality in preâ€school aged children (1,2) and that supplementation of populations with endemic subâ€clinical vitamin A deficiency can significantly reduce total mortality (3â€8). A recent metaâ€analysis of 8 clinical trials showed that vitamin A supple…	2005	#48492
Tanumihardjo, S A; Permaesih, D; Muhilal 2004 Vitamin A status and hemoglobin concentrations are improved in Indonesian children with vitamin A and deworming interventions. European journal of clinical nutrition 58 9 1223-30	Vitamin A status and hemoglobin concentrations are improved in Indonesian children with vitamin A and deworming interventions.	Tanumihardjo, S A; Permaesih, D; Muhilal	OBJECTIVE: Anemia is a major public health problem caused by multiple factors. Vitamin A (VA) depletion can affect hemoglobin concentration (Hb). This study investigated the improvement in Hb and VA status in preschool Indonesian children following supplementation with 210 micromol VA and deworming with 400 mg albendazole., SUBJECTS AND DESIGN: Indonesian children (n = 131) infected with Ascaris …	2004	#12152
ISRCTN83465214, 2004 Prevention of vitamin A deficiency by supplementation alongside routine vaccinations: a randomised controlled trial in Tanzanian infants	Prevention of vitamin A deficiency by supplementation alongside routine vaccinations: a randomised controlled trial in Tanzanian infants	ISRCTN83465214,	INTERVENTION: 1st Group: 1. Mothers 200,000 IU Vitamin A shortly after delivery 2. Infants: 25,000 IU Vitamin A with each Diphtheria, Pertussis, Tetanus (DPT) vaccine 1, 2 and 3 2nd Group: 1. Mothers 200,000 IU Vitamin A at infant's Bacillus Calmetteâ€Guerin (BCG) vaccine and another 200,000 IU Vitamin A at infant's 1st DPT 2. Infants: 50,000 IU Vitamin A with each DPT 1, 2 and 3 Time Frame: Rec…	2004	#45525
Rahmathullah, Lakshmi; Tielsch, James M; Thulasiraj, R D; Katz, Joanne; Coles, Christian; Devi, Sheela; John, Rajeesh; Prakash, Karthik; Sadanand, A V; Edwin, N; Kamaraj, C 2003 Impact of supplementing newborn infants with vitamin A on early infant mortality: community based randomised trial in southern India. BMJ (Clinical research ed.) 327 7409 254	Impact of supplementing newborn infants with vitamin A on early infant mortality: community based randomised trial in southern India.	Rahmathullah, Lakshmi; Tielsch, James M; Thulasiraj, R D; Katz, Joanne; Coles, Christian; Devi, Sheela; John, Rajeesh; Prakash, Karthik; Sadanand, A V; Edwin, N; Kamaraj, C	OBJECTIVE: To assess the impact of supplementing newborn infants with vitamin A on mortality at age 6 months., DESIGN: Community based, randomised, double blind, placebo controlled trial., SETTING: Two rural districts of Tamil Nadu, southern India., PARTICIPANTS: 11 619 newborn infants allocated 24 000 IU oral vitamin A or placebo on days 1 and 2 after delivery., MAIN OUTCOME MEASURE: Primary out…	2003	#11547
Cherian, Thomas; Varkki, Sneha; Raghupathy, P; Ratnam, Sam; Chandra, Ranjit K 2003 Effect of Vitamin A supplementation on the immune response to measles vaccination. Vaccine 21 19-20 2418-20	Effect of Vitamin A supplementation on the immune response to measles vaccination.	Cherian, Thomas; Varkki, Sneha; Raghupathy, P; Ratnam, Sam; Chandra, Ranjit K	A randomized controlled trial was conducted in 395 infants aged 9-12 months to determine the effect of Vitamin A supplementation on concurrently administered measles vaccine. Antibody response was measured using the plaque reduction neutralization assay. No statistically significant differences were demonstrated between the immune response in Vitamin A supplemented and unsupplemented children. Un…	2003	#11727
Haidar, J; Tsegaye, D; Mariam, D H; Tibeb, H N; Muroki, N M 2003 Vitamin A supplementation on child morbidity. East African medical journal 80 1 17-21	Vitamin A supplementation on child morbidity.	Haidar, J; Tsegaye, D; Mariam, D H; Tibeb, H N; Muroki, N M	OBJECTIVE: To determine the impact of vitamin A supplementation on child morbidity and nutritional status., DESIGN: A community based follow-up (interventional) in nature., SETTING: Two randomly selected Weredas (districts) of Tigray, North Ethiopia were studied between 1996 and 1997., SUBJECTS: Four thousand seven hundred and seventy children aged between six and 72 months, selected using a mult…	2003	#11738
el-Arab, Ali Ezz; Khalil, Fatma; Hussein, Laila 2002 Vitamin A deficiency among preschool children in a rural area of Egypt: the results of dietary assessment and biochemical assay. International journal of food sciences and nutrition 53 6 465-74	Vitamin A deficiency among preschool children in a rural area of Egypt: the results of dietary assessment and biochemical assay.	el-Arab, Ali Ezz; Khalil, Fatma; Hussein, Laila	Vitamin A status was evaluated among a cohort of preschool children (mean age 43 months) pertinent to a traditional society in rural Egypt. The Helen Keller International food frequency questionnaire, the 7-day 24-h dietary recall method and serum vitamin A concentrations were the criteria used for the evaluation. Mean values of 280 and 382 retinol equivalents (RE) were the daily estimates of vit…	2002	#11244
Chowdhury, S; Kumar, R; Ganguly, N K; Kumar, L; Walia, B N S 2002 Effect of vitamin A supplementation on childhood morbidity and mortality. Indian journal of medical sciences 56 6 259-64	Effect of vitamin A supplementation on childhood morbidity and mortality.	Chowdhury, S; Kumar, R; Ganguly, N K; Kumar, L; Walia, B N S	In a double blind design, 1520 children aged < 10 years were individually randomised in vitamin A and placebo group in slums of Chandigarh. Children > 12, 6-12 and < 6 months of age received 200,000, 100,000, 500,000 I.U. of vitamin A respectively every 4 to 6 months during 15 months trial period. The prevalence of vitamin A deficiency was significantly reduced in vitamin A compared to placebo gr…	2002	#11256
Yang, Yue-Xin; Han, Jun-Hua; Shao, Xiao-Ping; He, Mei; Bian, Li-Hua; Wang, Zhu; Wang, Guo-Dong; Men, Jian-Hua 2002 Effect of micronutrient supplementation on the growth of preschool children in China. Biomedical and environmental sciences : BES 15 3 196-202	Effect of micronutrient supplementation on the growth of preschool children in China.	Yang, Yue-Xin; Han, Jun-Hua; Shao, Xiao-Ping; He, Mei; Bian, Li-Hua; Wang, Zhu; Wang, Guo-Dong; Men, Jian-Hua	OBJECTIVE: To study the relationship between micronutrient supplementation and children growth., METHODS: A double-blind, placebo-controlled trial was conducted in 156 growth retarded preschool children. They were randomly assigned to five groups: supplemental control (S-control, n = 28), zinc supplementation (+Zn, 3.5 mg Zn/day, n = 34), zinc and calcium supplementation (+ZnCa, 3.5 mg Zn + 250 m…	2002	#11484
Rahman, Mohammad M; Tofail, Fahmida; Wahed, Mohammad A; Fuchs, George J; Baqui, Abdullah H; Alvarez, Jose O 2002 Short-term supplementation with zinc and vitamin A has no significant effect on the growth of undernourished Bangladeshi children. The American journal of clinical nutrition 75 1 87-91	Short-term supplementation with zinc and vitamin A has no significant effect on the growth of undernourished Bangladeshi children.	Rahman, Mohammad M; Tofail, Fahmida; Wahed, Mohammad A; Fuchs, George J; Baqui, Abdullah H; Alvarez, Jose O	BACKGROUND: Several vitamin A supplementation trials have failed to improve the growth rate in children. Addition of zinc to vitamin A might result in enhanced growth., OBJECTIVE: This study evaluated the effect on growth in children of simultaneous supplementation with zinc and vitamin A., DESIGN: This was a randomized, double-blind, placebo-controlled intervention trial. Six hundred fifty-three…	2002	#12774
Villamor, Eduardo; Mbise, Roger; Spiegelman, Donna; Hertzmark, Ellen; Fataki, Maulidi; Peterson, Karen E; Ndossi, Godwin; Fawzi, Wafaie W 2002 Vitamin A supplements ameliorate the adverse effect of HIV-1, malaria, and diarrheal infections on child growth. Pediatrics 109 1 E6	Vitamin A supplements ameliorate the adverse effect of HIV-1, malaria, and diarrheal infections on child growth.	Villamor, Eduardo; Mbise, Roger; Spiegelman, Donna; Hertzmark, Ellen; Fataki, Maulidi; Peterson, Karen E; Ndossi, Godwin; Fawzi, Wafaie W	OBJECTIVE: Evidence from animal experiments and observational studies in humans suggests that vitamin A plays a fundamental role in physical growth. However, results from vitamin A supplementation trials in children are inconsistent; whereas some did not find an overall effect on growth, others found benefits only among specific groups, including children with low concentrations of serum retinol …	2002	#12777
Sivan, Y S; Alwin Jayakumar, Y; Arumughan, C; Sundaresan, A; Jayalekshmy, A; Suja, K P; Soban Kumar, D R; Deepa, S S; Damodaran, Malathi; Soman, C R; Raman Kutty, V; Sankara Sarma, P 2002 Impact of vitamin A supplementation through different dosages of red palm oil and retinol palmitate on preschool children. Journal of tropical pediatrics 48 1 44432 https://dx.doi.org/10.1093/tropej/48.1.24	Impact of vitamin A supplementation through different dosages of red palm oil and retinol palmitate on preschool children.	Sivan, Y S; Alwin Jayakumar, Y; Arumughan, C; Sundaresan, A; Jayalekshmy, A; Suja, K P; Soban Kumar, D R; Deepa, S S; Damodaran, Malathi; Soman, C R; Raman Kutty, V; Sankara Sarma, P	Red palm oil (5 ml and 10 ml), ground nut oil fortified with 400 and 800 retinol equivalent retinol palmitate, and ground nut oil (5 and 10 ml), were administered to six groups of preschool children (four experimental and two control groups) in randomly assigned balwadis of Ramanathapuram District of Tamil Nadu for a period of 7 months, to monitor the difference in the efficacy of the mode of sup…	2002	#12811
Bahl, R; Bhandari, N; Kant, S; Molbak, K; Ostergaard, E; Bhan, M K 2002 Effect of vitamin A administered at Expanded Program on Immunization contacts on antibody response to oral polio vaccine. European journal of clinical nutrition 56 4 321-5	Effect of vitamin A administered at Expanded Program on Immunization contacts on antibody response to oral polio vaccine.	Bahl, R; Bhandari, N; Kant, S; Molbak, K; Ostergaard, E; Bhan, M K	OBJECTIVE: Vitamin A supplementation to mothers in the postpartum period and to their infants at routine immunization contacts is being considered to reduce vitamin A deficiency in infancy. This study was conducted to determine the impact of maternal and infant vitamin A supplementation on antibody response to oral polio vaccine (OPV)., DESIGN: Randomized, double blind, placebo-controlled trial.,…	2002	#12879
Cooper, K A; Adelekan, D A; Esimai, A O; Northrop-Clewes, C A; Thurnham, D I 2002 Lack of influence of red palm oil on severity of malaria infection in pre-school Nigerian children. Transactions of the Royal Society of Tropical Medicine and Hygiene 96 2 216-23	Lack of influence of red palm oil on severity of malaria infection in pre-school Nigerian children.	Cooper, K A; Adelekan, D A; Esimai, A O; Northrop-Clewes, C A; Thurnham, D I	Vitamin A supplements are reported to reduce febrile episodes of malaria and parasite counts, especially in children aged 12-36 months. Red palm oil (RPO) is a good source of vitamin A, is rich in alpha- and beta-carotene and is as effective as high-dose retinyl palmitate supplements in improving vitamin A status. In western Nigeria, where malaria is endemic, RPO is widely used and consumption ca…	2002	#12950
Coles, C L; Rahmathullah, L; Kanungo, R; Thulasiraj, R D; Katz, J; Santhosham, M; Tielsch, J M 2001 Vitamin A supplementation at birth delays pneumococcal colonization in South Indian infants. The Journal of nutrition 131 2 255-61	Vitamin A supplementation at birth delays pneumococcal colonization in South Indian infants.	Coles, C L; Rahmathullah, L; Kanungo, R; Thulasiraj, R D; Katz, J; Santhosham, M; Tielsch, J M	Nasopharyngeal colonization is a risk factor for pneumococcal disease, a leading cause of complications and death in infants. We assessed the impact of vitamin A supplementation in reducing pneumococcal colonization in infants from an area with endemic vitamin A deficiency. We recruited 464 2-mo-old infants from a rural area in South India. Infants were randomly assigned to receive two 7000-micro…	2001	#12330
Khatun, U H; Malek, M A; Black, R E; Sarkar, N R; Wahed, M A; Fuchs, G; Roy, S K 2001 A randomized controlled clinical trial of zinc, vitamin A or both in undernourished children with persistent diarrhea in Bangladesh. Acta paediatrica (Oslo, Norway : 1992) 90 4 376-80	A randomized controlled clinical trial of zinc, vitamin A or both in undernourished children with persistent diarrhea in Bangladesh.	Khatun, U H; Malek, M A; Black, R E; Sarkar, N R; Wahed, M A; Fuchs, G; Roy, S K	UNLABELLED: In a double-blind randomized controlled clinical trial, moderately malnourished Bangladeshi children (61-75% of the median weight/age) were studied for the effect of zinc and/or vitamin A supplementation on the clinical outcome of persistent diarrhea. Children 6 mo to 2 y of age with diarrhea for more than 14 d were randomly allocated into 4 groups of 24 receiving a multivitamin syrup…	2001	#12418
Sivan Y.S.; Jayakumar Y.A.; Arumughan C.; Sundaresan A.; Balachandran C.; Job J.; Deepa S.S.; Shihina S.L.; Damodaran M.; Soman C.R.; Kutty V.R.; Sarma P.S. 2001 Impact of beta-carotene supplementation through red palm oil Journal of Tropical Pediatrics 47 2 67-72 http://dx.doi.org/10.1093/tropej/47.2.67	Impact of beta-carotene supplementation through red palm oil	Sivan Y.S.; Jayakumar Y.A.; Arumughan C.; Sundaresan A.; Balachandran C.; Job J.; Deepa S.S.; Shihina S.L.; Damodaran M.; Soman C.R.; Kutty V.R.; Sarma P.S.	A 10-month long feeding trial was conducted to assess the impact of beta-carotene supplementation through red palm oil (RPO) with the focus on vitamin A status, morbidity status and acceptability of an RPO-incorporated noon-meal as a dietary supplement among two cohorts of 409 (experimental) and 346 (control) preschool children in two southern districts of rural Tamil Nadu, selected by stratified…	2001	#37967
Coles C.L.; Rahmathullah L.; Kanungo R.; Thulasiraj R.D.; Katz J.; Santhosham M.; Tielsch J.M. 2001 Community and international nutrition: Vitamin A supplementation at birth delays pneumococcal colonization in South Indian infants Journal of Nutrition 131 2 255-261	Community and international nutrition: Vitamin A supplementation at birth delays pneumococcal colonization in South Indian infants	Coles C.L.; Rahmathullah L.; Kanungo R.; Thulasiraj R.D.; Katz J.; Santhosham M.; Tielsch J.M.	Nasopharyngeal colonization is a risk factor for pneumococcal disease, a leading cause of complications and death in infants. We assessed the impact of vitamin A supplementation in reducing pneumococcal colonization in infants from an area with endemic vitamin A deficiency. We recruited 464 2-mo-old infants from a rural area in South India. Infants were randomly assigned to receive two 7000-mug r…	2001	#38472
Semba, R D; Munasir, Z; Akib, A; Melikian, G; Permaesih, D; Muherdiyantiningsih; Marituti, S; Muhilal 2001 Integration of vitamin A supplementation with the Expanded Programme on Immunization: lack of impact on morbidity or infant growth. Acta paediatrica (Oslo, Norway : 1992) 90 10 1107-11	Integration of vitamin A supplementation with the Expanded Programme on Immunization: lack of impact on morbidity or infant growth.	Semba, R D; Munasir, Z; Akib, A; Melikian, G; Permaesih, D; Muherdiyantiningsih; Marituti, S; Muhilal	UNLABELLED: Vitamin A deficiency is associated with increased morbidity and mortality from diarrheal disease, measles, and malaria. It has been proposed that vitamin A supplementation could be linked with childhood immunization programs to improve child health. We conducted a randomized, double-blind, placebo-controlled clinical trial to evaluate the impact of linking vitamin A supplementation wi…	2001	#40517
Delvin, E E; Salle, B L; Reygrobellet, B; Mellier, G; Claris, O 2000 Vitamin A and E supplementation in breast-fed newborns. Journal of pediatric gastroenterology and nutrition 31 5 562-5	Vitamin A and E supplementation in breast-fed newborns.	Delvin, E E; Salle, B L; Reygrobellet, B; Mellier, G; Claris, O	BACKGROUND: Vitamins A and E are two potent antioxidant nutrients that play a significant role in immune function. In contrast to the numerous studies of vitamin A and E status in children, adolescents, and adults, information on term infants, particularly breast-fed infants, is scarce. The goals of the present investigation were to examine the vitamins A and E nutritional status of term breast-f…	2000	#12241
Benn, C S; Lisse, I M; Bale, C; Michaelsen, K F; Olsen, J; Hedegaard, K; Aaby, P 2000 No strong long-term effect of vitamin A supplementation in infancy on CD4 and CD8 T-cell subsets. A community study from Guinea-Bissau, West Africa. Annals of tropical paediatrics 20 4 259-64	No strong long-term effect of vitamin A supplementation in infancy on CD4 and CD8 T-cell subsets. A community study from Guinea-Bissau, West Africa.	Benn, C S; Lisse, I M; Bale, C; Michaelsen, K F; Olsen, J; Hedegaard, K; Aaby, P	The World Health Organization recommends that 100,000 IU of vitamin A be given to infants between 6 and 12 months of age at the same time as measles vaccination in order to prevent vitamin A deficiency. In the present study, our aim was to assess the effect of vitamin A supplementation on T-cell subsets in a randomized factorial design, seeking a possible modifying effect of measles vaccination. …	2000	#12263
Hadi, H; Stoltzfus, R J; Dibley, M J; Moulton, L H; West, K P Jr; Kjolhede, C L; Sadjimin, T 2000 Vitamin A supplementation selectively improves the linear growth of indonesian preschool children: results from a randomized controlled trial. The American journal of clinical nutrition 71 2 507-13	Vitamin A supplementation selectively improves the linear growth of indonesian preschool children: results from a randomized controlled trial.	Hadi, H; Stoltzfus, R J; Dibley, M J; Moulton, L H; West, K P Jr; Kjolhede, C L; Sadjimin, T	BACKGROUND: Vitamin A deficiency is associated with stunting and wasting in preschool children, but vitamin A supplementation trials have not shown a consistent effect on growth., OBJECTIVE: We examined the effect of vitamin A supplementation on height and weight increments among Indonesian preschool children., DESIGN: Data were obtained from a randomized, double-masked, placebo-controlled trial …	2000	#13830
Rollins, N C; Filteau, S M; Elson, I; Tomkins, A M 2000 Vitamin A supplementation of South African children with severe diarrhea: optimum timing for improving biochemical and clinical recovery and subsequent vitamin A status. The Pediatric infectious disease journal 19 4 284-9	Vitamin A supplementation of South African children with severe diarrhea: optimum timing for improving biochemical and clinical recovery and subsequent vitamin A status.	Rollins, N C; Filteau, S M; Elson, I; Tomkins, A M	BACKGROUND: Vitamin A has well-recognized benefits for prevention of diarrhea, but the impact of therapeutic doses given during diarrhea on biochemical and clinical outcomes is less clear. We investigated these potential therapeutic benefits within a study of the optimum time for vitamin A supplementation to promote vitamin A status., METHODS: Young children with severe diarrhea were randomized t…	2000	#13907
Thurnham, D I; Northrop-Clewes, C A; McCullough, F S; Das, B S; Lunn, P G 2000 Innate immunity, gut integrity, and vitamin A in Gambian and Indian infants. The Journal of infectious diseases 182 Suppl 1 ih3, 0413675 S23-8	Innate immunity, gut integrity, and vitamin A in Gambian and Indian infants.	Thurnham, D I; Northrop-Clewes, C A; McCullough, F S; Das, B S; Lunn, P G	Gut integrity, which can be measured by the urinary lactulose:mannitol excretion test, deteriorates with the introduction of weaning foods. In The Gambia, gut integrity measured monthly over 15 months in 119 infants (aged 2-15 months) was least impaired from April to June. This coincides with the time of year of maximum vitamin A (VA) intake-the mango season. Subsequently, two VA intervention stu…	2000	#14159
Semba, R D; Muhilal; West, K P Jr; Natadisastra, G; Eisinger, W; Lan, Y; Sommer, A 2000 Hyporetinolemia and acute phase proteins in children with and without xerophthalmia. The American journal of clinical nutrition 72 1 146-53	Hyporetinolemia and acute phase proteins in children with and without xerophthalmia.	Semba, R D; Muhilal; West, K P Jr; Natadisastra, G; Eisinger, W; Lan, Y; Sommer, A	BACKGROUND: The relations among hyporetinolemia, acute phase proteins, and vitamin A status in children are unclear., OBJECTIVE: The objective was to examine the relations between acute phase proteins and plasma retinol concentrations in children with and without clinical vitamin A deficiency (Bitot spots and night blindness)., DESIGN: The study was a nonconcurrent analysis of acute phase protein…	2000	#15301
Thurnham D.I.; Northrop-Clewes C.A.; McCullough F.S.W.; Das B.S.; Lunn P.G. 2000 Innate immunity, gut integrity, and vitamin A in Gambian and Indian infants Journal of Infectious Diseases 182 3 SUPPL. 1 S23-S28	Innate immunity, gut integrity, and vitamin A in Gambian and Indian infants	Thurnham D.I.; Northrop-Clewes C.A.; McCullough F.S.W.; Das B.S.; Lunn P.G.	Gut integrity, which can be measured by the urinary lactulose:mannitol excretion test, deteriorates with the introduction of weaning foods. In the Gambia, gut integrity measured monthly over 15 months in 119 infants (aged 2-15 months) was least impaired from April to June. This coincides with the time of year of maximum vitamin A (VA) intake - the mango season. Subsequently, two VA intervention s…	2000	#39700
Fawzi, W W; Mbise, R L; Hertzmark, E; Fataki, M R; Herrera, M G; Ndossi, G; Spiegelman, D 1999 A randomized trial of vitamin A supplements in relation to mortality among human immunodeficiency virus-infected and uninfected children in Tanzania. The Pediatric infectious disease journal 18 2 127-33	A randomized trial of vitamin A supplements in relation to mortality among human immunodeficiency virus-infected and uninfected children in Tanzania.	Fawzi, W W; Mbise, R L; Hertzmark, E; Fataki, M R; Herrera, M G; Ndossi, G; Spiegelman, D	OBJECTIVES: To determine whether vitamin A supplements result in reduced mortality among HIV-infected and uninfected children., DESIGN: Randomized, double blind, placebo-controlled trial., METHODS: Starting in April, 1993, we randomized 687 children age 6 months to 5 years who were admitted to the hospital with pneumonia. Children who were severely malnourished or had clinical signs of vitamin A …	1999	#13556
Rahman, M M; Mahalanabis, D; Hossain, S; Wahed, M A; Alvarez, J O; Siber, G R; Thompson, C; Santosham, M; Fuchs, G J 1999 Simultaneous vitamin A administration at routine immunization contact enhances antibody response to diphtheria vaccine in infants younger than six months. The Journal of nutrition 129 12 2192-5	Simultaneous vitamin A administration at routine immunization contact enhances antibody response to diphtheria vaccine in infants younger than six months.	Rahman, M M; Mahalanabis, D; Hossain, S; Wahed, M A; Alvarez, J O; Siber, G R; Thompson, C; Santosham, M; Fuchs, G J	A randomized, double-blind, placebo-controlled trial was conducted to evaluate the effect of simultaneous vitamin A supplementation and diphtheria, pertussis and tetanus (DPT) vaccination on the antibody levels. Infants aged 6-17 wk (n = 56) were randomly given 15 mg oral vitamin A or placebo at the time of their DPT immunization. Three such doses were given at monthly intervals. Immunoglobulin (…	1999	#13690
Hadi, H; Stoltzfus, R J; Moulton, L H; Dibley, M J; West, K P Jr 1999 Respiratory infections reduce the growth response to vitamin A supplementation in a randomized controlled trial. International journal of epidemiology 28 5 874-81	Respiratory infections reduce the growth response to vitamin A supplementation in a randomized controlled trial.	Hadi, H; Stoltzfus, R J; Moulton, L H; Dibley, M J; West, K P Jr	BACKGROUND: Studies on the effect of vitamin A supplementation on growth have yielded various results. It is possible that such growth is dependent on the burden of infectious diseases in the population., METHODS: We analysed data from a randomized, double-masked, placebo-controled trial to examine the role of respiratory infections and diarrhoea in modifying the growth response to vitamin A supp…	1999	#13708
Smith, J C; Makdani, D; Hegar, A; Rao, D; Douglass, L W 1999 Vitamin A and zinc supplementation of preschool children. Journal of the American College of Nutrition 18 3 213-22	Vitamin A and zinc supplementation of preschool children.	Smith, J C; Makdani, D; Hegar, A; Rao, D; Douglass, L W	OBJECTIVE: To determine whether supplementation of vitamin A and/or zinc (Zn) improved serum levels of these nutrients and/or height and weight gains in preschool children, 22 to 66 months, living in Belize, Central America., METHODS: Subjects received either Zn, vitamin A, Zn and vitamin A or a placebo, (70 mg Zn and/or 3030 RE vitamin A, once per week) for 6 months in a 2x2 factorial design. Fo…	1999	#14063
Sempertegui, F; Estrella, B; Camaniero, V; Betancourt, V; Izurieta, R; Ortiz, W; Fiallo, E; Troya, S; Rodriguez, A; Griffiths, J K 1999 The beneficial effects of weekly low-dose vitamin A supplementation on acute lower respiratory infections and diarrhea in Ecuadorian children. Pediatrics 104 1 e1	The beneficial effects of weekly low-dose vitamin A supplementation on acute lower respiratory infections and diarrhea in Ecuadorian children.	Sempertegui, F; Estrella, B; Camaniero, V; Betancourt, V; Izurieta, R; Ortiz, W; Fiallo, E; Troya, S; Rodriguez, A; Griffiths, J K	BACKGROUND: Previous studies of large-dose vitamin A supplementation on respiratory morbidity have produced conflicting results in a variety of populations. The influence of malnutrition has not been examined in the majority of these trials. We hypothesized that weekly low-dose vitamin A supplementation would prevent respiratory and diarrheal disease morbidity and that malnutrition might influenc…	1999	#14072
Takyi, E E 1999 Children's consumption of dark green, leafy vegetables with added fat enhances serum retinol. The Journal of nutrition 129 8 1549-54	Children's consumption of dark green, leafy vegetables with added fat enhances serum retinol.	Takyi, E E	A randomized, double-blind, controlled study was conducted to determine whether the consumption of leafy vegetables by preschool children would enhance their serum vitamin A concentration to acceptable levels. Preschool children (n = 519; 2.5-6 y) in Saboba, northern Ghana, were randomly assigned to five feeding groups, differing essentially in the amount of fat and beta-carotene, fed once per d,…	1999	#14098
Shankar, A H; Genton, B; Semba, R D; Baisor, M; Paino, J; Tamja, S; Adiguma, T; Wu, L; Rare, L; Tielsch, J M; Alpers, M P; West, K P Jr 1999 Effect of vitamin A supplementation on morbidity due to Plasmodium falciparum in young children in Papua New Guinea: a randomised trial. Lancet (London, England) 354 9174 203-9	Effect of vitamin A supplementation on morbidity due to Plasmodium falciparum in young children in Papua New Guinea: a randomised trial.	Shankar, A H; Genton, B; Semba, R D; Baisor, M; Paino, J; Tamja, S; Adiguma, T; Wu, L; Rare, L; Tielsch, J M; Alpers, M P; West, K P Jr	BACKGROUND: Many individuals at risk of malaria also have micronutrient deficiencies that may hamper protective immunity. Vitamin A is central to normal immune function, and supplementation has been shown to lower the morbidity of some infectious diseases. We investigated the effect of vitamin A supplementation on malaria morbidity., METHODS: This randomised double-blind placebo-controlled trial …	1999	#14100
Iliff P.J.; Humphrey J.H.; Mahomva A.I.; Zvandasara P.; Bonduelle M.; Malaba L.; Nathoo K.J. 1999 Tolerance of large doses of vitamin A given to mothers and their babies shortly after delivery Nutrition Research 19 10 1437-1446 http://dx.doi.org/10.1016/S0271-5317%2899%2900101-3	Tolerance of large doses of vitamin A given to mothers and their babies shortly after delivery	Iliff P.J.; Humphrey J.H.; Mahomva A.I.; Zvandasara P.; Bonduelle M.; Malaba L.; Nathoo K.J.	Objective: To assess the acute side effects of a 400,000 IU oral dose of vitamin A given to a newly delivered mother and a 50,000 IU oral dose of vitamin A given at the same time to her baby. Design(s): Randomised double blind placebo controlled clinical trial, with follow up one to two days after dosing. Setting(s): Urban maternity centres in Harare, the capital of Zimbabwe. Subjects: 839 newly …	1999	#39581
Humphrey, J H; Agoestina, T; Juliana, A; Septiana, S; Widjaja, H; Cerreto, M C; Wu, L S; Ichord, R N; Katz, J; West, K P Jr 1998 Neonatal vitamin A supplementation: effect on development and growth at 3 y of age. The American journal of clinical nutrition 68 1 109-17	Neonatal vitamin A supplementation: effect on development and growth at 3 y of age.	Humphrey, J H; Agoestina, T; Juliana, A; Septiana, S; Widjaja, H; Cerreto, M C; Wu, L S; Ichord, R N; Katz, J; West, K P Jr	We reported recently that neonatal supplementation with 52 micromol vitamin A reduced infant mortality by 64%; acute side effects were limited to a 3% excess rate of a bulging fontanelle. The current study was conducted to identify developmental changes at 3 y of age associated with neonatal vitamin A supplementation or a bulging fontanelle. Children who had a bulging fontanelle (n = 91) and 432 …	1998	#13323
Jalal, F; Nesheim, M C; Agus, Z; Sanjur, D; Habicht, J P 1998 Serum retinol concentrations in children are affected by food sources of beta-carotene, fat intake, and anthelmintic drug treatment. The American journal of clinical nutrition 68 3 623-9	Serum retinol concentrations in children are affected by food sources of beta-carotene, fat intake, and anthelmintic drug treatment.	Jalal, F; Nesheim, M C; Agus, Z; Sanjur, D; Habicht, J P	The provision of vitamin A in food sources of beta-carotene is an alternative to the distribution of high-dose capsules. To examine factors that may influence the success of food-based programs, a study was carried out in Sumatra, Indonesia, of the effect of food sources of beta-carotene, extra dietary fat, and Ascaris lumbricoides infection on serum retinol concentrations in children. Meals and …	1998	#13379
Martines J.; Arthur P.; Bahl R.; Bhan M.K.; Kirkwood B.R.; Moulton L.H.; Panny M.E.; Ram M.; Underwood B. 1998 Randomised trial to assess benefits and safety of vitamin A supplementation linked to immunisation in early infancy Lancet 352 9136 1257-1263 http://dx.doi.org/10.1016/S0140-6736%2898%2902487-8	Randomised trial to assess benefits and safety of vitamin A supplementation linked to immunisation in early infancy	Martines J.; Arthur P.; Bahl R.; Bhan M.K.; Kirkwood B.R.; Moulton L.H.; Panny M.E.; Ram M.; Underwood B.	Background. The benefits and safety of vitamin A supplementation linked to immunisation in infancy need to be assessed before it can be widely recommended. We assessed the safety and benefits of maternal postpartum and infant vitamin A supplementation administered with each of the three diphtheria-tetanus-pertussis (DPT) and poliomyelitis immunisations and with a fourth dose with measles immunisa…	1998	#22260
Evain-Brion D. 1998 Vitamin A deficiency and growth hormone in children Nutrition 14 3 314-316 http://dx.doi.org/10.1016/S0899-9007%2897%2900479-6	Vitamin A deficiency and growth hormone in children	Evain-Brion D.	Editorial	1998	#39274
Donnen, P; Brasseur, D; Dramaix, M; Vertongen, F; Zihindula, M; Muhamiriza, M 1998 Vitamin A Supplemenation but not deworming improves growth of malnourished preschool children in eastern Zaire 128 8 1320â€1327	Vitamin A Supplemenation but not deworming improves growth of malnourished preschool children in eastern Zaire	Donnen, P; Brasseur, D; Dramaix, M; Vertongen, F; Zihindula, M; Muhamiriza, M	ABSTRACT A randomized controlled trial was conducted in eastern Zaire to assess the effects of high dose vitamin A supplementation and regular deparasitation on the growth of 358 moderately malnourished children, discharged from the hospital. The treatment groups received either vitamin A (60 mg of oily solution of retinyl palmitate, 30 mg if aged õ12 mo) every 6 mo or mebendazole (500 mg) every …	1998	#44732
Flores, H 1998 Acute respiratory infections prevent improvement of vitamin A status in young infants supplemented with vitamin A	Acute respiratory infections prevent improvement of vitamin A status in young infants supplemented with vitamin A	Flores, H	At immunization contact, 165 infants 2.5 mo old were randomly assigned to receive either 15 mg vitamin A (retinyl palmitate) or placebo. Three doses were given at monthly intervals with each diphtheria, pertussis, tetanus and oral polio (DPT/OPV) immunization dose. The diarrhea and acute respiratory infection (ARI) morbidity was similar in the vitamin A and placebo groups. However, the duration (…	1998	#45800
1998 Randomised trial to assess benefits and safety of vitamin A supplementation linked to immunisation in early infancy. WHO/CHD Immunisation-Linked Vitamin A Supplementation Study Group Lancet 1999 Jan 9;353(9147): 154 352 9136 1257â€1263	Randomised trial to assess benefits and safety of vitamin A supplementation linked to immunisation in early infancy. WHO/CHD Immunisation-Linked Vitamin A Supplementation Study Group Lancet 1999 Jan 9;353(9147): 154		BACKGROUND: The benefits and safety of vitamin A supplementation linked to immunisation in infancy need to be assessed before it can be widely recommended. We assessed the safety and benefits of maternal postpartum and infant vitamin A supplementation administered with each of the three diphtheriaâ€tetanusâ€pertussis (DPT) and poliomyelitis immunisations and with a fourth dose with measles immu…	1998	#46910
West, K P; LeClerq, S C; Shrestha, S R; Wu, L S; Pradhan, E K; Khatry, S K; Katz, J; Adhikari, R; Sommer, A 1997 Effects of vitamin A on growth of vitamin A-deficient children: field studies in Nepal. The Journal of nutrition 127 10 1957-65	Effects of vitamin A on growth of vitamin A-deficient children: field studies in Nepal.	West, K P; LeClerq, S C; Shrestha, S R; Wu, L S; Pradhan, E K; Khatry, S K; Katz, J; Adhikari, R; Sommer, A	Inconsistencies have been observed in the impact of vitamin A (VA) supplementation on early child growth. To help clarify this issue, a cohort of 3377 rural Nepalese, nonxerophthalmic children 12-60 mo of age were randomized by ward to receive vitamin A [60,000 microg retinol equivalents (RE)] or placebo-control (300 RE) supplementation once every 4 mo and followed for 16 mo. VA had no impact on …	1997	#14790
Pollitt, E; Watkins, W E; Husaini, M A 1997 Three-month nutritional supplementation in Indonesian infants and toddlers benefits memory function 8 y later. The American journal of clinical nutrition 66 6 1357-63	Three-month nutritional supplementation in Indonesian infants and toddlers benefits memory function 8 y later.	Pollitt, E; Watkins, W E; Husaini, M A	Does short-term supplementary feeding during infancy and childhood have long-lasting effects? In 1986, 334 children aged 6-60 mo living on rural tea plantations in West Java, Indonesia, participated in a 3-mo randomized trial to test the effects of a dietary supplement providing approximately 1672 kJ (400 kcal) energy/d, with about the same nutrient density as local foods. We returned to the same…	1997	#14847
Bahl, R; Bhandari, N; Taneja, S; Bhan, M K 1997 The impact of vitamin A supplementation on physical growth of children is dependent on season. European journal of clinical nutrition 51 1 44465	The impact of vitamin A supplementation on physical growth of children is dependent on season.	Bahl, R; Bhandari, N; Taneja, S; Bhan, M K	OBJECTIVE: To determine the impact of vitamin A supplementation on physical growth in young children., DESIGN: Randomized, double blind, placebo controlled trial., SETTING: Urban slum community clinic., SUBJECTS: 900 children, aged 12-59 months, attending the community clinic with diarrhea of < or = 7 d were included in the trial., INTERVENTION: Each child was given a single dose capsule containi…	1997	#14956
Fawzi, W W; Herrera, M G; Willett, W C; Nestel, P; el Amin, A; Mohamed, K A 1997 Dietary vitamin A intake in relation to child growth. Epidemiology (Cambridge, Mass.) 8 4 402-7	Dietary vitamin A intake in relation to child growth.	Fawzi, W W; Herrera, M G; Willett, W C; Nestel, P; el Amin, A; Mohamed, K A	Severe deficits in ponderal and linear growth are problems of major public health significance among children in developing countries. We prospectively examined the association of dietary vitamin A intake with child growth among 28,740 Sudanese children ages 6-72 months. At baseline and at each 6-month visit, all subjects were weighed and measured. Dietary vitamin A intake during the prior 24 hou…	1997	#15087
Benn, C S; Aaby, P; Bale, C; Olsen, J; Michaelsen, K F; George, E; Whittle, H 1997 Randomised trial of effect of vitamin A supplementation on antibody response to measles vaccine in Guinea-Bissau, west Africa. Lancet (London, England) 350 9071 101-5	Randomised trial of effect of vitamin A supplementation on antibody response to measles vaccine in Guinea-Bissau, west Africa.	Benn, C S; Aaby, P; Bale, C; Olsen, J; Michaelsen, K F; George, E; Whittle, H	BACKGROUND: WHO has recommended vitamin A supplementation for children aged 6 months or older in developing countries at the same time as immunisation. One study has reported significantly lower seroconversion ratios among children who have received vitamin A supplements with measles vaccine at age 6 months. The aim of our study was to assess the effect of vitamin A supplementation on antibody re…	1997	#15098
Fawzi, W W; Herrera, M G; Willett, W C; Nestel, P; el Amin, A; Mohamed, K A 1997 The effect of vitamin A supplementation on the growth of preschool children in the Sudan. American journal of public health 87 8 1359-62	The effect of vitamin A supplementation on the growth of preschool children in the Sudan.	Fawzi, W W; Herrera, M G; Willett, W C; Nestel, P; el Amin, A; Mohamed, K A	OBJECTIVES: This study assessed the effect of vitamin A supplementation at 6-month intervals on child growth., METHODS: Sudanese children (n = 28,740) 6 to 72 months of age were weighed and measured at baseline and at each of three follow-up visits., RESULTS: Periodic vitamin A supplementation had no effect on the rate of weight or height gain in the total population or on the incidence of wastin…	1997	#15146
Semba R.D.; Akib A.; Beeler J.; Munasir Z.; Permaesih D.; Muherdiyantiningsih; Komala; Martuti S.; Muhilal 1997 Effect of vitamin A supplementation on measles vaccination in nine-month-old infants Public Health 111 4 245-247 http://dx.doi.org/10.1016/S0033-3506%2897%2900042-5	Effect of vitamin A supplementation on measles vaccination in nine-month-old infants	Semba R.D.; Akib A.; Beeler J.; Munasir Z.; Permaesih D.; Muherdiyantiningsih; Komala; Martuti S.; Muhilal	Objective: Childhood immunization programs have been suggested as an infrastructure to deliver vitamin A supplements to children in developing countries. The effects of giving vitamin A, a potent immune enhancer, with measles immunization to nine-month-old infants is unknown. Method(s): A randomized, double-masked, placebo-controlled clinical trial of vitamin A, 100,000 IU at the time of standard…	1997	#40517
Mahalanabis D.; Rahman M.M.; Wahed M.A.; Islam M.A.; Habte D. 1997 Vitamin A megadoses during early infancy on serum retinol concentration and acute side effects and residual effects on 6 month follow-up Nutrition Research 17 4 649-659 http://dx.doi.org/10.1016/S0271-5317%2897%2900035-3	Vitamin A megadoses during early infancy on serum retinol concentration and acute side effects and residual effects on 6 month follow-up	Mahalanabis D.; Rahman M.M.; Wahed M.A.; Islam M.A.; Habte D.	We evaluated the safety and efficacy of 3 oral doses of 50,000 IU vitamin A at monthly intervals in predominantly breastfed infants from poor urban Bangladesh aged 6 to 17 weeks along with DPT and oral polio vaccines in a randomised double-masked controlled trial. Ninety-seven infants received vitamin A and 103 received placebo. Initial fasting serum retinol concentrations were very low in most i…	1997	#40582
Rahman, M M; Mahalanabis, D; Alvarez, J O; Wahed, M A; Islam, M A; Habte, D; Khaled, M A 1996 Acute respiratory infections prevent improvement of vitamin A status in young infants supplemented with vitamin A. The Journal of nutrition 126 3 628-33	Acute respiratory infections prevent improvement of vitamin A status in young infants supplemented with vitamin A.	Rahman, M M; Mahalanabis, D; Alvarez, J O; Wahed, M A; Islam, M A; Habte, D; Khaled, M A	At immunization contact, 165 infants 2.5 mo old were randomly assigned to receive either 15 mg vitamin A (retinyl palmitate) or placebo. Three doses were given at monthly intervals with each diphtheria, pertussis, tetanus and oral polio (DPT/OPV) immunization dose. The diarrhea and acute respiratory infection (ARI) morbidity was similar in the vitamin A and placebo groups. However, the duration (…	1996	#14404
Kirkwood, B R; Ross, D A; Arthur, P; Morris, S S; Dollimore, N; Binka, F N; Shier, R P; Gyapong, J O; Addy, H A; Smith, P G 1996 Effect of vitamin A supplementation on the growth of young children in northern Ghana. The American journal of clinical nutrition 63 5 773-81	Effect of vitamin A supplementation on the growth of young children in northern Ghana.	Kirkwood, B R; Ross, D A; Arthur, P; Morris, S S; Dollimore, N; Binka, F N; Shier, R P; Gyapong, J O; Addy, H A; Smith, P G	The effect of prophylactic vitamin A supplementation on child growth was studies in two randomized, placebo-controlled trials carried out in adjacent areas of northern Ghana between 1989 and 1991. In the Health Study, the midupper arm circumference (MUAC) and weight of the approximately 1500 children (aged 6-59 mo) in the trial were measured every 4 wk for up to 52 wk. In addition, MUAC, weight, …	1996	#14427
Humphrey, J H; Agoestina, T; Wu, L; Usman, A; Nurachim, M; Subardja, D; Hidayat, S; Tielsch, J; West, K P Jr; Sommer, A 1996 Impact of neonatal vitamin A supplementation on infant morbidity and mortality. The Journal of pediatrics 128 4 489-96	Impact of neonatal vitamin A supplementation on infant morbidity and mortality.	Humphrey, J H; Agoestina, T; Wu, L; Usman, A; Nurachim, M; Subardja, D; Hidayat, S; Tielsch, J; West, K P Jr; Sommer, A	OBJECTIVE: To determine whether vitamin A supplementation at birth could reduce infant morbidity and mortality., STUDY DESIGN: We conducted a placebo-controlled trial among 2067 Indonesian neonates who received either 52 micromol (50,000 IU) orally administered vitamin A or placebo on the first day of life. Infants were followed up at 1 year to determine the impact of this intervention on infant …	1996	#14433
Dibley, M J; Sadjimin, T; Kjolhede, C L; Moulton, L H 1996 Vitamin A supplementation fails to reduce incidence of acute respiratory illness and diarrhea in preschool-age Indonesian children. The Journal of nutrition 126 2 434-42	Vitamin A supplementation fails to reduce incidence of acute respiratory illness and diarrhea in preschool-age Indonesian children.	Dibley, M J; Sadjimin, T; Kjolhede, C L; Moulton, L H	Vitamin A supplementation of populations of vitamin A-deficient preschool-age children has been shown to reduce childhood mortality, but the primary preventive effects of such supplements on childhood infectious diseases have not been carefully evaluated. We conducted an individually randomized, placebo-controlled, double-masked trial among 1,407 Indonesian preschool-age children, to measure the …	1996	#14444
van Dillen, J; de Francisco, A; Overweg-Plandsoen, W C 1996 Long-term effect of vitamin A with vaccines. Lancet (London, England) 347 9016 1705	Long-term effect of vitamin A with vaccines.	van Dillen, J; de Francisco, A; Overweg-Plandsoen, W C	Letter	1996	#14452
Khan, I; Baseer, A 1996 Hematologic effect of vitamin A supplementation in anemic Pakistani children. JPMA. The Journal of the Pakistan Medical Association 46 2 34-8	Hematologic effect of vitamin A supplementation in anemic Pakistani children.	Khan, I; Baseer, A	To assess the prevalence of vitamin A deficiency in anemic Pakistani children and investigate the hematologic response to vitamin A supplementation, 4-8 year old primary school children from the slum areas of Karachi were surveyed for anemia. Of 101 anemic children selected, 16% had low level of vitamin A ( < 20 micrograms/dl) and an additional 2% had deficient level ( < 10 micrograms/dl). Serum …	1996	#14473
Ramakrishnan, U; Latham, M C; Abel, R 1995 Vitamin A supplementation does not improve growth of preschool children: a randomized, double-blind field trial in south India. The Journal of nutrition 125 2 202-11	Vitamin A supplementation does not improve growth of preschool children: a randomized, double-blind field trial in south India.	Ramakrishnan, U; Latham, M C; Abel, R	A randomized, double-blind, placebo-controlled trial was conducted in an ongoing growth monitoring research project in TamilNadu, India, to assess the role of high dose vitamin A supplementation on the growth of mild to moderately malnourished children < 3 y old. The treatment group received 60 mg of vitamin A and the control group received a placebo every 4 mo. Infants 6-11 mo of age received on…	1995	#14222
Kartasasmita, C B; Rosmayudi, O; Deville, W; Demedts, M 1995 Plasma retinol level, vitamin A supplementation and acute respiratory infections in children of 1-5 years old in a developing country. Respiratory Diseases Working Group. Tubercle and lung disease : the official journal of the International Union against Tuberculosis and Lung Disease 76 6 563-9	Plasma retinol level, vitamin A supplementation and acute respiratory infections in children of 1-5 years old in a developing country. Respiratory Diseases Working Group.	Kartasasmita, C B; Rosmayudi, O; Deville, W; Demedts, M	STUDY OBJECTIVE: To evaluate the relationship between vitamin A supplementation, plasma retinol level (PRL) and incidence, severity and duration of acute respiratory infect ions (ARI) in children 1-5 years old., DESIGN AND SETTING: A one year prospective randomized intervention study from June 1989 to May 1990 in Cikutra, a suburb of Bandung, Indonesia., SUBJECTS AND MEASUREMENTS: Out of almost 2…	1995	#14275
West, K P Jr; Katz, J; Shrestha, S R; LeClerq, S C; Khatry, S K; Pradhan, E K; Adhikari, R; Wu, L S; Pokhrel, R P; Sommer, A 1995 Mortality of infants < 6 mo of age supplemented with vitamin A: a randomized, double-masked trial in Nepal. The American journal of clinical nutrition 62 1 143-8	Mortality of infants < 6 mo of age supplemented with vitamin A: a randomized, double-masked trial in Nepal.	West, K P Jr; Katz, J; Shrestha, S R; LeClerq, S C; Khatry, S K; Pradhan, E K; Adhikari, R; Wu, L S; Pokhrel, R P; Sommer, A	The effect of supplementing 11,918 infants < 1 mo and 1-5 mo of age with vitamin A (15,000 and 30,000 micrograms retinol equivalents or 50,000 and 100,000 IU, respectively) or a placebo on subsequent 4-mo mortality was assessed in a randomized, double-masked community trial in the rural plains of Nepal. There were 130 deaths (51.6/1000 child-y) in the control group and 150 deaths (57.1/1000 child…	1995	#16070
Ross, D A; Kirkwood, B R; Binka, F N; Arthur, P; Dollimore, N; Morris, S S; Shier, R P; Gyapong, J O; Smith, P G 1995 Child morbidity and mortality following vitamin A supplementation in Ghana: time since dosing, number of doses, and time of year. American journal of public health 85 9 1246-51	Child morbidity and mortality following vitamin A supplementation in Ghana: time since dosing, number of doses, and time of year.	Ross, D A; Kirkwood, B R; Binka, F N; Arthur, P; Dollimore, N; Morris, S S; Shier, R P; Gyapong, J O; Smith, P G	OBJECTIVES: The impact of large-dose vitamin A supplementation given at intervals of 4 months on child mortality and morbidity was examined according to the time interval since dosing, number of doses received previously, and time of year., METHODS: Two double-blind, randomized, placebo-controlled trials of large doses of vitamin A administered at intervals of 4 months were conducted in adjacent …	1995	#16113
Congdon, N; Sommer, A; Severns, M; Humphrey, J; Friedman, D; Clement, L; Wu, L S; Natadisastra, G 1995 Pupillary and visual thresholds in young children as an index of population vitamin A status. The American journal of clinical nutrition 61 5 1076-82	Pupillary and visual thresholds in young children as an index of population vitamin A status.	Congdon, N; Sommer, A; Severns, M; Humphrey, J; Friedman, D; Clement, L; Wu, L S; Natadisastra, G	A prototype scotopic sensitivity machine was used to evaluate pupillary and visual thresholds for 295 Indonesian children aged 1-5 y, most of whom were initially vitamin A-deficient. Subjects were tested 6 and 9 mo after receiving a high dose of vitamin A. A group of 136 older children was tested at 6 mo after dosing; all subjects underwent testing at 9 mo. After testing at 9 mo, children randoml…	1995	#16155
Fawzi, W W; Herrera, M G; Willett, W C; Nestel, P; el Amin, A; Mohamed, K A 1995 Dietary vitamin A intake and the incidence of diarrhea and respiratory infection among Sudanese children. The Journal of nutrition 125 5 1211-21	Dietary vitamin A intake and the incidence of diarrhea and respiratory infection among Sudanese children.	Fawzi, W W; Herrera, M G; Willett, W C; Nestel, P; el Amin, A; Mohamed, K A	The relationship of vitamin A deficiency and child survival has been documented in a number of studies but not in others, yet the relationship of vitamin A with child morbidity remains controversial. We prospectively examined the relationship of dietary vitamin A intake and the incidences of diarrhea and respiratory infection among 28,753 Sudanese children between the ages of 6 mo and 6 y. Total …	1995	#16160
Semba, R D; Munasir, Z; Beeler, J; Akib, A; Muhilal; Audet, S; Sommer, A 1995 Reduced seroconversion to measles in infants given vitamin A with measles vaccination. Lancet (London, England) 345 8961 1330-2	Reduced seroconversion to measles in infants given vitamin A with measles vaccination.	Semba, R D; Munasir, Z; Beeler, J; Akib, A; Muhilal; Audet, S; Sommer, A	Administration of 100,000 IU vitamin A at the time of measles immunisation is currently recommended for infants in developing countries. However, the safety and value of giving vitamin A, a potent immune enhancer, with live measles virus vaccines are unknown. We conducted a randomised, double-blind, placebo-controlled clinical trial in Indonesia to evaluate the effect of simultaneous vitamin A su…	1995	#16172
Katz J.; West Jr. K.P.; Khatry S.K.; Thapa M.D.; LeClerq S.C.; Pradhan E.K.; Pokhrel R.P.; Sommer A. 1995 Impact of vitamin A supplementation on prevalence and incidence of xerophthalmia in Nepal Investigative Ophthalmology and Visual Science 36 13 2577-2583	Impact of vitamin A supplementation on prevalence and incidence of xerophthalmia in Nepal	Katz J.; West Jr. K.P.; Khatry S.K.; Thapa M.D.; LeClerq S.C.; Pradhan E.K.; Pokhrel R.P.; Sommer A.	Purpose. To assess the impact of vitamin A supplementation at 4-month intervals on the prevalence and incidence of xerophthalmia among preschool- age children. Methods. A stratified, random sample of 40 wards with 4766 children in Sarlahi district of Nepal was selected to participate in a randomized, controlled, community trial. In the vitamin A group, at 4-month intervals, neonates received 50,0…	1995	#40025
Agarwal D.K.; Pandey C.M.; Agarwal K.N. 1995 Vitamin A administration and preschool child mortality Nutrition Research 15 5 669-680 http://dx.doi.org/10.1016/0271-5317%2895%2900034-G	Vitamin A administration and preschool child mortality	Agarwal D.K.; Pandey C.M.; Agarwal K.N.	A double blind study conducted during January 9-March 91 in a rural part of Varanasi district in Uttar Pradesh state of India on 9987 and 5260 children under six years of age demonstrated that administration of vitamin A reduced overall mortality by 14.0%. The additional data collected from January 1991 to February 92 under similar settings on 1314 and 1200 children of same age in the experimenta…	1995	#40409
Agoestina, T; Humphrey, J H; Taylor, G A; Usman, A; Subardja, D; Hidayat, S; Nurachim, M; Wu, L; Friedman, D S; West, K P Jr 1994 Safety of one 52-mumol (50,000 IU) oral dose of vitamin A administered to neonates. Bulletin of the World Health Organization 72 6 859-68	Safety of one 52-mumol (50,000 IU) oral dose of vitamin A administered to neonates.	Agoestina, T; Humphrey, J H; Taylor, G A; Usman, A; Subardja, D; Hidayat, S; Nurachim, M; Wu, L; Friedman, D S; West, K P Jr	A placebo-controlled trial was carried out among 2067 Indonesian neonates to assess the safety of administering one oral 52-mumol (50,000 IU) dose of vitamin A. Infants were assessed for potential acute side-effects before and throughout 48 hours after the dose. The first 965 infants were examined by cranial ultrasound before and at 24 hours after dosing to rule out intracranial haemorrhage and d…	1994	#15636
Filteau, S M; Morris, S S; Tomkins, A M; Arthur, P; Kirkwood, B R; Ross, D A; Abbott, R A; Gyapong, J O 1994 Lack of association between vitamin A status and measures of conjunctival epithelial integrity in young children in northern Ghana. European journal of clinical nutrition 48 9 669-77	Lack of association between vitamin A status and measures of conjunctival epithelial integrity in young children in northern Ghana.	Filteau, S M; Morris, S S; Tomkins, A M; Arthur, P; Kirkwood, B R; Ross, D A; Abbott, R A; Gyapong, J O	OBJECTIVE: To investigate the association between vitamin A status and conjunctival epithelial function in young children in rural northern Ghana and to consider whether impaired epithelial function was associated with increased measures of systemic infection in these children., DESIGN: Children were selected from the Ghana Vitamin A Supplementation Trials' Child Health Study, a randomized, doubl…	1994	#15716
Humphrey, J H; Natadisastra, G; Muhilal; Friedman, D S; Tielsch, J M; West, K P Jr; Sommer, A 1994 A 210-mumol dose of vitamin A provides more prolonged impact on vitamin A status than 105 mumol among preschool children. The Journal of nutrition 124 8 1172-8	A 210-mumol dose of vitamin A provides more prolonged impact on vitamin A status than 105 mumol among preschool children.	Humphrey, J H; Natadisastra, G; Muhilal; Friedman, D S; Tielsch, J M; West, K P Jr; Sommer, A	A randomized controlled clinical trial was conducted to determine the relative protection afforded by two large doses of vitamin A against subclinical vitamin A deficiency among 345 preschool children. At baseline, children either had or were at high risk of developing non-corneal xerophthalmia. Vitamin A status was assessed by the relative dose response (RDR) test, serum retinol concentration, a…	1994	#15767
Fawzi, W W; Herrera, M G; Willett, W C; Nestel, P; el Amin, A; Lipsitz, S; Mohamed, K A 1994 Dietary vitamin A intake and the risk of mortality among children. The American journal of clinical nutrition 59 2 401-8	Dietary vitamin A intake and the risk of mortality among children.	Fawzi, W W; Herrera, M G; Willett, W C; Nestel, P; el Amin, A; Lipsitz, S; Mohamed, K A	Increased consumption of dietary vitamin A is advocated as a long-term solution to vitamin A deficiency. We prospectively examined the relationship of dietary vitamin A intake and child mortality among 28,753 Sudanese children aged 6 mo to 6 y, who participated in a trial of vitamin A supplementation. After 18 mo of follow-up, 232 children died. Total dietary vitamin A intake was strongly and inv…	1994	#15977
Pokhrel R.P.; Khatry S.K.; West Jr. K.P.; Shresta S.R.; Katz J.; Pradhan E.K.; LeClerq S.C.; Sommer A. 1994 Sustained reduction in child mortality with vitamin A in Nepal [19] Lancet 343 8909 1368-1369	Sustained reduction in child mortality with vitamin A in Nepal [19]	Pokhrel R.P.; Khatry S.K.; West Jr. K.P.; Shresta S.R.; Katz J.; Pradhan E.K.; LeClerq S.C.; Sommer A.	Letter to Lancet	1994	#22251
Barreto M.L.; Santos L.M.P.; Assis A.M.O.; Araujo M.P.N.; Farenzena G.G.; Santos P.A.B.; Fiaccone R.L. 1994 Effect of vitamin A supplementation on diarrhoea and acute lower- respiratory-tract infections in young children in Brazil Lancet 344 8917 228-231 http://dx.doi.org/10.1016/S0140-6736%2894%2992998-X	Effect of vitamin A supplementation on diarrhoea and acute lower- respiratory-tract infections in young children in Brazil	Barreto M.L.; Santos L.M.P.; Assis A.M.O.; Araujo M.P.N.; Farenzena G.G.; Santos P.A.B.; Fiaccone R.L.	A beneficial effect of periodic vitamin A supplementation on childhood mortality has been demonstrated, but the effect on morbidity is less clear. We investigated the effect of vitamin A supplementation on diarrhoea and acute lower-respiratory-tract infections (ALRI) in children from northeastern Brazil in a randomised, double-blind, placebo-controlled community trial. 1240 children aged 6-48 mon…	1994	#22253
Ozsoylu S.; Cemeroglu A.P.; Gunay M.; Neuzil K.M.; Gruber W.C.; Chytil F.; Stahlman M.T.; Graham B.S. 1994 Vitamin A for varicella [6] Journal of Pediatrics 125 6 I 1017-1018	Vitamin A for varicella [6]	Ozsoylu S.; Cemeroglu A.P.; Gunay M.; Neuzil K.M.; Gruber W.C.; Chytil F.; Stahlman M.T.; Graham B.S.	Letter	1994	#40067
de Francisco, A; Chakraborty, J; Chowdhury, H R; Yunus, M; Baqui, A H; Siddique, A K; Sack, R B 1993 Acute toxicity of vitamin A given with vaccines in infancy. Lancet (London, England) 342 8870 526-7	Acute toxicity of vitamin A given with vaccines in infancy.	de Francisco, A; Chakraborty, J; Chowdhury, H R; Yunus, M; Baqui, A H; Siddique, A K; Sack, R B	A double-blind, randomised, placebo-controlled trial was conducted to evaluate the safety and toxicity of vitamin A supplementation within the Expanded Programme on Immunisation (EPI) in rural Bangladesh. 191 infants received 3 doses of either 50,000 IU of vitamin A or placebo at about 1.5, 2.5, and 3.5 months and were examined on days 1, 2, 3, and 8 after supplementation. 11 infants (11.5%) supp…	1993	#15365
Stansfield, S K; Pierre-Louis, M; Lerebours, G; Augustin, A 1993 Vitamin A supplementation and increased prevalence of childhood diarrhoea and acute respiratory infections. Lancet (London, England) 342 8871 578-82	Vitamin A supplementation and increased prevalence of childhood diarrhoea and acute respiratory infections.	Stansfield, S K; Pierre-Louis, M; Lerebours, G; Augustin, A	There is uncertainty over whether vitamin A supplementation reduces morbidity among children with subclinical deficiency of the vitamin. Hence a double-blind, placebo-controlled trial of the effect of vitamin A supplementation on childhood morbidity was conducted among 11,124 children aged 6-83 months in the northwest of Haiti. After a random start, children were sequentially assigned by househol…	1993	#15366
Humphrey, J H; West, K P Jr; Muhilal; See, L C; Natadisastra, G; Sommer, A 1993 A priming dose of oral vitamin A given to preschool children may extend protection conferred by a subsequent large dose of vitamin A. The Journal of nutrition 123 8 1363-9	A priming dose of oral vitamin A given to preschool children may extend protection conferred by a subsequent large dose of vitamin A.	Humphrey, J H; West, K P Jr; Muhilal; See, L C; Natadisastra, G; Sommer, A	A randomized trial tested whether a priming dose of vitamin A would extend the protection of a subsequent 60,000-micrograms retinol equivalent (RE) oral dose. Seventy-five xerophthalmic and 74 age- and neighborhood-matched non-xerophthalmic preschool children were randomized to one of three oral regimens of vitamin A, receiving peanut oil only (Group A), 7500 micrograms RE (Group B) or 60,000 mic…	1993	#15846
Filteau, S M; Morris, S S; Abbott, R A; Tomkins, A M; Kirkwood, B R; Arthur, P; Ross, D A; Gyapong, J O; Raynes, J G 1993 Influence of morbidity on serum retinol of children in a community-based study in northern Ghana. The American journal of clinical nutrition 58 2 192-7	Influence of morbidity on serum retinol of children in a community-based study in northern Ghana.	Filteau, S M; Morris, S S; Abbott, R A; Tomkins, A M; Kirkwood, B R; Arthur, P; Ross, D A; Gyapong, J O; Raynes, J G	Serum retinol concentrations decrease during illness and thus may not accurately reflect the vitamin A status of populations with a high prevalence of illness. To quantify the contribution of illness to low serum retinol in a field study of children aged 6-59 mo in northern Ghana, serum retinol values were compared with two indicators of recent illness; symptoms reported by parents and acute-phas…	1993	#15850
1993 Vitamin A supplementation in northern Ghana: effects on clinic attendances, hospital admissions, and child mortality. Ghana VAST Study Team Lancet 342 8862 44537	Vitamin A supplementation in northern Ghana: effects on clinic attendances, hospital admissions, and child mortality. Ghana VAST Study Team		Although most studies on the effect of vitamin A supplementation have reported reductions in childhood mortality, the effects on morbidity are less clear. We have carried out two double-blind, randomised, placebo-controlled trials of vitamin A supplementation in adjacent populations in northern Ghana to assess the impact on childhood morbidity and mortality. The Survival Study included 21,906 chi…	1993	#184
Henning, B; Stewart, K; Zaman, K; Alam, A N; Brown, K H; Black, R E 1992 Lack of therapeutic efficacy of vitamin A for non-cholera, watery diarrhoea in Bangladeshi children. European journal of clinical nutrition 46 6 437-43	Lack of therapeutic efficacy of vitamin A for non-cholera, watery diarrhoea in Bangladeshi children.	Henning, B; Stewart, K; Zaman, K; Alam, A N; Brown, K H; Black, R E	Vitamin A deficiency has been postulated to increase childhood mortality, possibly through increasing the severity and case-fatality of infectious diseases like diarrhoea. A clinical trial was conducted to measure the effect of vitamin A therapy on the severity and duration of acute episodes of non-cholera, watery diarrhoea; 83 children with less than 48 h of illness were randomized to receive vi…	1992	#15293
Semba R.D.; Muhilal M.P.H.; West Jr. K.P.; Winget M.; Natadisastra G.; Scott A.; Sommer A. 1992 Impact of vitamin A supplementation on hematological indicators of iron metabolism and protein status in children Nutrition Research 12 44320 469-478 http://dx.doi.org/10.1016/S0271-5317%2805%2980017-X	Impact of vitamin A supplementation on hematological indicators of iron metabolism and protein status in children	Semba R.D.; Muhilal M.P.H.; West Jr. K.P.; Winget M.; Natadisastra G.; Scott A.; Sommer A.	A randomized, double-masked, placebo-controlled, clinical trial of 236 preschool children, age 3-6, in West Java, Indonesia, was carried out to assess the impact of vitamin A supplementation on hematological indicators of iron metabolism and nutritional status. Clinically normal children (n = 118) were matched by age and sex with xerophthalmic children (n = 118) and randomized to receive oral vit…	1992	#15301
Semba, R D; Muhilal; Scott, A L; Natadisastra, G; Wirasasmita, S; Mele, L; Ridwan, E; West, K P Jr; Sommer, A 1992 Depressed immune response to tetanus in children with vitamin A deficiency. The Journal of nutrition 122 1 101-7	Depressed immune response to tetanus in children with vitamin A deficiency.	Semba, R D; Muhilal; Scott, A L; Natadisastra, G; Wirasasmita, S; Mele, L; Ridwan, E; West, K P Jr; Sommer, A	A randomized, double-masked, placebo-controlled clinical trial was conducted with 236 preschool children, age 3-6 y, in Indonesia to assess immune status in mild vitamin A deficiency. The immune response to tetanus immunization was used as a measure of immune competence. Clinically normal children (n = 118) and children with mild xerophthalmia (n = 118) were randomly assigned to receive oral vita…	1992	#15301
Daulaire, N M; Starbuck, E S; Houston, R M; Church, M S; Stukel, T A; Pandey, M R 1992 Childhood mortality after a high dose of vitamin A in a high risk population. BMJ (Clinical research ed.) 304 6821 207-10	Childhood mortality after a high dose of vitamin A in a high risk population.	Daulaire, N M; Starbuck, E S; Houston, R M; Church, M S; Stukel, T A; Pandey, M R	OBJECTIVES: To determine whether a single high dose of vitamin A given to all children in communities with high mortality and malnutrition could affect mortality and to assess whether periodic community wide supplementation could be readily incorporated into an ongoing primary health programme., DESIGN: Opportunistic controlled trial., SETTING: Jumla district, Nepal., SUBJECTS: All children aged …	1992	#15311
Herrera, M G; Nestel, P; el Amin, A; Fawzi, W W; Mohamed, K A; Weld, L 1992 Vitamin A supplementation and child survival. Lancet (London, England) 340 8814 267-71	Vitamin A supplementation and child survival.	Herrera, M G; Nestel, P; el Amin, A; Fawzi, W W; Mohamed, K A; Weld, L	Previous studies of the effect of 6-monthly vitamin A supplementation on child mortality have given conflicting results. In other trials, more frequent doses of vitamin A have significantly reduced mortality among children at risk of vitamin A deficiency. We have done a double-blind, placebo-controlled trial of vitamin A supplementation in the Sudan among 28,753 children aged 9-72 months at risk …	1992	#16879
West, K P Jr; Khatry, S K; LeClerq, S C; Adhikari, R; See, L; Katz, J; Shrestha, S R; Pradhan, E K; Pokhrel, R P; Sommer, A 1992 Tolerance of young infants to a single, large dose of vitamin A: a randomized community trial in Nepal. Bulletin of the World Health Organization 70 6 733-9	Tolerance of young infants to a single, large dose of vitamin A: a randomized community trial in Nepal.	West, K P Jr; Khatry, S K; LeClerq, S C; Adhikari, R; See, L; Katz, J; Shrestha, S R; Pradhan, E K; Pokhrel, R P; Sommer, A	A randomized, double-masked trial was carried out in rural Nepal to investigate the incidence and severity of acute side-effects among neonates ( < 1 month of age) and infants aged 1-6 months who received a large, oral dose of vitamin A (15,000 retinol equivalents (RE) (50,000 IU) and 30,000 RE (100,000 IU), respectively) or placebo (75 RE (250 IU) and 150 RE (500 IU), respectively) in oil. Infan…	1992	#17154
Rahmathullah, L; Underwood, B A; Thulasiraj, R D; Milton, R C 1991 Diarrhea, respiratory infections, and growth are not affected by a weekly low-dose vitamin A supplement: a masked, controlled field trial in children in southern India. The American journal of clinical nutrition 54 3 568-77	Diarrhea, respiratory infections, and growth are not affected by a weekly low-dose vitamin A supplement: a masked, controlled field trial in children in southern India.	Rahmathullah, L; Underwood, B A; Thulasiraj, R D; Milton, R C	Incidence, duration, and severity of diarrhea and respiratory symptoms were monitored weekly for 1 y in 15,419 children 6-60 mo of age in a randomized, placebo-controlled, masked clinical trial conducted in southern India. Half the children received weekly doses of 8.7 mumol (2500 microgram) vitamin A and 46 mumol (20 mg) vitamin E (treated) and the other half, 46 mumol vitamin E (control). Medic…	1991	#16488
Anonymous 1991 Vitamin A administration reduces mortality and morbidity from severe measles in populations nonendemic for hypovitaminosis A. Nutrition reviews 49 3 89-91	Vitamin A administration reduces mortality and morbidity from severe measles in populations nonendemic for hypovitaminosis A.	Anonymous	On admission to a public hospital in Cape Town, South Africa, children with measles complicated by pneumonia, diarrhea, or both were given either a placebo or 400,000 IU of vitamin A. Administration of vitamin A significantly reduced mortality, decreased morbidity, and shortened the period of overall hospital stay.	1991	#16806
Rahmathullah, L; Underwood, B A; Thulasiraj, R D; Milton, R C; Ramaswamy, K; Rahmathullah, R; Babu, G 1991 Vitamin a supplementation reduces childhood mortality 4 4 187â€189	Vitamin a supplementation reduces childhood mortality	Rahmathullah, L; Underwood, B A; Thulasiraj, R D; Milton, R C; Ramaswamy, K; Rahmathullah, R; Babu, G	This randomized, controlled, masked clinical trial was conducted in southern India over a period of one year. It included 15419 preâ€school children who received either 8.7 mol (8333 lU) of vitamin A and 46 *mol (20 mg) of vitamin E (the treated group) or vitamin E alone (the control group). Vitamin supplements were delivered weekly by community health volunteers who also recorded mortality and …	1991	#48495
Rahmathullah, L.; Underwood, B. A.; Thulasiraj, R. D.; Milton, R. C.; Ramaswamy, K.; Rahmathullah, R.; Babu, G. 1990 Reduced mortality among children in southern India receiving a small weekly dose of vitamin A N Engl J Med 323 14 929-35 10.1056/nejm199010043231401	Reduced mortality among children in southern India receiving a small weekly dose of vitamin A	Rahmathullah, L.; Underwood, B. A.; Thulasiraj, R. D.; Milton, R. C.; Ramaswamy, K.; Rahmathullah, R.; Babu, G.	BACKGROUND: Clinical vitamin A deficiency affects millions of children worldwide, and subclinical deficiency is even more common. Supplemental vitamin A has been reported to reduce mortality among these children, but the results have been questioned. METHODS: We conducted a randomized, controlled, masked clinical trial for one year in southern India involving 15,419 preschool-age children who rec…	1990	#126
Vijayaraghavan, K; Radhaiah, G; Prakasam, B S; Sarma, K V; Reddy, V 1990 Effect of massive dose vitamin A on morbidity and mortality in Indian children. Lancet (London, England) 336 8727 1342-5	Effect of massive dose vitamin A on morbidity and mortality in Indian children.	Vijayaraghavan, K; Radhaiah, G; Prakasam, B S; Sarma, K V; Reddy, V	The effect of vitamin A supplementation on preschool child morbidity and mortality was assessed in a prospective double-blind placebo-controlled study around Hyderabad, India. Every six months 200,000 IU vitamin A was given to 7691 children (treatment group) whereas 8084 children received a placebo (control group). Morbidity and mortality data were collected every three months. Risk of respirator…	1990	#16622
Zeger, S L; Edelstein, S L 1989 Poisson regression with a surrogate X: an analysis of vitamin A and Indonesian children's mortality. Journal of the Royal Statistical Society. Series C, Applied statistics 38 2 309-18	Poisson regression with a surrogate X: an analysis of vitamin A and Indonesian children's mortality.	Zeger, S L; Edelstein, S L	"A Poisson regression model with a surrogate X variable is proposed to help to assess the efficacy of vitamin A in reducing child mortality in Indonesia. In a recent community trial, the mortality rate in villages receiving vitamin A supplementation was 35% less than in control villages. However, at base-line, control villages were found to have slightly higher rates of xerophthalmia, an ocular d…	1989	#16599
Tarwotjo, I; Sommer, A; West, K P Jr; Djunaedi, E; Mele, L; Hawkins, B 1987 Influence of participation on mortality in a randomized trial of vitamin A prophylaxis. The American journal of clinical nutrition 45 6 1466-71	Influence of participation on mortality in a randomized trial of vitamin A prophylaxis.	Tarwotjo, I; Sommer, A; West, K P Jr; Djunaedi, E; Mele, L; Hawkins, B	Mortality of Sumatran children living in villages randomized to participate in a vitamin A capsule (200,000 IU) distribution program who received the capsule (n = 9776) was compared with those who did not (n = 2447) and with children living in villages randomized to serve as control subjects (n = 12,173). During the 4 mo after completion of the first distribution, mortality among preschool capsul…	1987	#17671
Anonymous 1987 Vitamin A supplementation and childhood mortality. Nutrition reviews 45 2 48-50	Vitamin A supplementation and childhood mortality.	Anonymous	In Indonesia, a 34 percent difference in mortality was observed between preschool children who received vitamin A supplements for 1 year and those who received none.	1987	#18131
Reddy, V; Vijayaraghavan, K; Mathur, K K 1986 Effect of deworming and vitamin A administration on serum vitamin A levels in preschool children. Journal of tropical pediatrics 32 4 196-9 https://dx.doi.org/10.1093/tropej/32.4.196	Effect of deworming and vitamin A administration on serum vitamin A levels in preschool children.	Reddy, V; Vijayaraghavan, K; Mathur, K K	Vitamin A deficiency is a problem of public health magnitude in several developing countries, contributing to blindness among preschool children. Primary dietary deficiency is, perhaps, the most important cause for the deficiency of the vitamin. The most rational method to control and prevent vitamin A deficiency is, therefore, to ensure that the diets of children contain adequate amounts of the …	1986	#17431
Vijayaraghavan, K; Sarma, K V; Rao, N P; Reddy, V 1984 Impact of massive doses of vitamin A on incidence of nutritional blindness. Lancet (London, England) 2 8395 149-51	Impact of massive doses of vitamin A on incidence of nutritional blindness.	Vijayaraghavan, K; Sarma, K V; Rao, N P; Reddy, V	In a longitudinal study designed to assess the impact of a massive-dose vitamin A programme on the incidence of keratomalacia, 50 000 preschool children in 450 slum areas in Hyderabad city (India) were given 200 000 IU of vitamin A once every 6 months. During the study period, the incidence of keratomalacia in areas covered by the programme decreased by about 80%, while in control areas the reduc…	1984	#18882
Faruque, S M; Kabir, Y; Bashar, S A 1984 Effect of vitamin A supplementation on the serum levels of some immunoglobulins in vitamin A deficient children. Paediatrica Indonesiana 24 44541 249-53	Effect of vitamin A supplementation on the serum levels of some immunoglobulins in vitamin A deficient children	Faruque, S M; Kabir, Y; Bashar, S A	Effect of vitamin A deficiency and of subsequent vitamin A supplementation on the serum levels of immunoglobulins, lgG, lgA and lgM were studied in children with severe to moderate vitamin A deficiency. Decreased levels of lgG (P< 0. 001), lgA (P< 0.01) and increased levels of serum lgM (P< 0.01) were found in vitamin A deficient children, compared to normal. On supplementation of 100,000-200,000…	1984	#18987
Flores, H; Campos, F; Araujo, R C; Underwood, B A 1984 Assessment of marginal vitamin A deficiency in Brazilian children using the relative dose response procedure. The American journal of clinical nutrition 40 6 1281-9	Assessment of marginal vitamin A deficiency in Brazilian children using the relative dose response procedure.	Flores, H; Campos, F; Araujo, R C; Underwood, B A	Vitamin A status was determined using fasting plasma levels and the relative dose response (RDR) procedure before and 30, 120, and 180 days after administration of an oral massive (200,000 IU) dose of vitamin A. The study was carried out in Recife, Brazil among 93 children of 7 yr or less from low income families who attended two day-care programs. The RDR procedure is conducted by obtaining a fa…	1984	#19139
Devadas, R P; Murthy, N K 1978 Biological utilization of beta-carotene from amaranth and leaf protein in preschool children. World review of nutrition and dietetics 31 xqn, 0117263 159-61	Biological utilization of beta-carotene from amaranth and leaf protein in preschool children.	Devadas, R P; Murthy, N K	Abstract: A study was designed to estimate the biological utilization of beta-carotene (BC) from 2 BC-rich sources (amaranth and leaf protein) in 15 preschool children (ages 3-5), as compared to the utilization of standard BC. The 3 different sources of BC (40 g amaranth; 8 g leaf protein; 1 ml standard BC solution) were given to the children in 3 separate 1-month periods. The amounts given carri…	1978	#19716
Rajalakshmi, R; Sail, S S; Shah, D G; Ambady, S K 1973 The effects of supplements varying in carotene and calcium content on the physical, biochemical and skeletal status of preschool children. The British journal of nutrition 30 1 77-86	The effects of supplements varying in carotene and calcium content on the physical, biochemical and skeletal status of preschool children.	Rajalakshmi, R; Sail, S S; Shah, D G; Ambady, S K	I. Studies were made of the effects of food supplements varying in carotene and calcium content on the nutritional status of children aged 2-6 years. Three groups of children who were given a dietary supplement for 6 months and a fourth group of controls were investigated. The supplement was the fermented food dhokla, made of wheat and Bengal gram (Cicer urietinum L.) (group I) or dhokla with add…	1973	#20680
Mackay, H M 1939 Vitamin A requirements of infants: The Health of Infants Fed on Roller-Process Dried Milk, with and without a Supplement of Vitamin A. Archives of disease in childhood 14 79 245-58	Vitamin A requirements of infants: The Health of Infants Fed on Roller-Process Dried Milk, with and without a Supplement of Vitamin A.	Mackay, H M	Some years ago the author (Mackay, 1934b) compared the progress made by two groups of infants fed on a roller-process dried milk, one group receiving extra vitamin A as an added supplement, the other wholly dependent for their vitamin A on that present in the dried milk, until such age as they received a mixed diet and derived part of their vitamin A from 'table food.' The comparison revealed no …	1939	#14351
Cohort and case control studies
Reference	Title	Authors	Abstract	Published Year	Covidence #
Wang, Li-Chieh; Chiang, Bor-Luen; Huang, Yen-Ming; Shen, Pei-Ting; Huang, Hsun-Yi; Lin, Bi-Fong 2020 Lower vitamin D levels in the breast milk is associated with atopic dermatitis in early infancy. Pediatric allergy and immunology : official publication of the European Society of Pediatric Allergy and Immunology 31 3 258-264 https://dx.doi.org/10.1111/pai.13179	Lower vitamin D levels in the breast milk is associated with atopic dermatitis in early infancy.	Wang, Li-Chieh; Chiang, Bor-Luen; Huang, Yen-Ming; Shen, Pei-Ting; Huang, Hsun-Yi; Lin, Bi-Fong	BACKGROUND: Our previous study showed that the discontinuation of breastfeeding could improve atopic dermatitis (AD) symptoms in exclusively breastfed infants. As vitamins A and D are influential on the immune system, we aimed to analyze the association of vitamin A and D levels in breast milk (BM) with AD., METHODS: We enrolled two- to four-month-old exclusively breastfed infants. The objective …	2020	#398
Balasuriya, Chandima N D; Larose, Tricia L; Mosti, Mats P; Evensen, Kari Anne I; Jacobsen, Geir W; Thorsby, Per M; Stunes, Astrid Kamilla; Syversen, Unni 2019 Maternal serum retinol, 25(OH)D and 1,25(OH)2D concentrations during pregnancy and peak bone mass and trabecular bone score in adult offspring at 26-year follow-up. PloS one 14 9 e0222712 https://dx.doi.org/10.1371/journal.pone.0222712	Maternal serum retinol, 25(OH)D and 1,25(OH)2D concentrations during pregnancy and peak bone mass and trabecular bone score in adult offspring at 26-year follow-up.	Balasuriya, Chandima N D; Larose, Tricia L; Mosti, Mats P; Evensen, Kari Anne I; Jacobsen, Geir W; Thorsby, Per M; Stunes, Astrid Kamilla; Syversen, Unni	BACKGROUND: Vitamin A and D deficiency is prevalent in pregnant women worldwide. Both vitamins are involved in fetal skeletal development. A positive association between maternal vitamin D levels and offspring bone mineral density (BMD) at adulthood has been observed. The impact of maternal vitamin A status in pregnancy on offspring peak bone mass remains unclear., METHOD AND FINDINGS: Forty-one …	2019	#1877
Girard A.W.; Wanjala R.; Okuku H.; Levin C.; Cole D.; Low J.; Grant F. 2015 Infant nutritional outcomes in an integrated agriculture, health and nutrition program in western Kenya FASEB Journal 29 1 Meeting Abstracts	Infant nutritional outcomes in an integrated agriculture, health and nutrition program in western Kenya	Girard A.W.; Wanjala R.; Okuku H.; Levin C.; Cole D.; Low J.; Grant F.	The Mama SASHA project integrated an orange-fleshed sweetpotato (OFSP)- focused, agricultural-nutrition education intervention into delivery of routine health services and pregnant women's clubs. It aimed to improve diets, nutrition and health of pregnant /lactating women and their infants. We enrolled 505 women from intervention and control facilities during first antenatal care visit in early p…	2015	#28891
Faber, Mieke; van Jaarsveld, Paul J; Kunneke, Ernie; Kruger, H Salome; Schoeman, Serina E; van Stuijvenberg, Martha E 2015 Vitamin A and anthropometric status of South African preschool children from four areas with known distinct eating patterns. Nutrition (Burbank, Los Angeles County, Calif.) 31 1 64-71 https://dx.doi.org/10.1016/j.nut.2014.04.024	Vitamin A and anthropometric status of South African preschool children from four areas with known distinct eating patterns.	Faber, Mieke; van Jaarsveld, Paul J; Kunneke, Ernie; Kruger, H Salome; Schoeman, Serina E; van Stuijvenberg, Martha E	OBJECTIVE: The aim of this study was to assess the vitamin A and anthropometric status of South African preschool children from four areas with known distinct eating patterns., METHODS: Serum retinol, anthropometric indicators, and dietary intake were determined for randomly selected preschool children from two rural areas, i.e. KwaZulu-Natal (n = 140) and Limpopo (n = 206); an urban area in the …	2015	#4327
Leermakers, Elisabeth T M; Kiefte-de Jong, Jessica C; Hofman, Albert; Jaddoe, Vincent W V; Franco, Oscar H 2015 Lutein intake at the age of 1 year and cardiometabolic health at the age of 6 years: the Generation R Study. The British journal of nutrition 114 6 970-8 https://dx.doi.org/10.1017/S0007114515002779	Lutein intake at the age of 1 year and cardiometabolic health at the age of 6 years: the Generation R Study.	Leermakers, Elisabeth T M; Kiefte-de Jong, Jessica C; Hofman, Albert; Jaddoe, Vincent W V; Franco, Oscar H	Lutein is a carotenoid with strong antioxidant properties. Previous studies in adults suggest a beneficial role of lutein on cardiometabolic health. However, it is unknown whether this relation also exists in children; therefore, we aimed to assess the relation between lutein intake at 13 months of age and cardiometabolic outcomes at the age of 6 years. We included 2044 Dutch children participati…	2015	#4534
Keshavarz K.; Sharafian Ardekani S.; Zoladl M.; Rezakhani A.; Abasi R. 2014 The role of vitamin A in post bronchiolitis wheezing in infants 2 to 12 months old Archives of Disease in Childhood 99 SUPPL. 2 A582-A583 http://dx.doi.org/10.1136/archdischild-2014-307384.1634	The role of vitamin A in post bronchiolitis wheezing in infants 2 to 12 months old	Keshavarz K.; Sharafian Ardekani S.; Zoladl M.; Rezakhani A.; Abasi R.	Background Viral bronchiolitis is a common lower respiratory infection during infancy. 50% of infants with acute Bronchiolitis develop Post bronchiolitis wheezing (PBW) that may cause childhood asthma. Vitamin A deficiency impairs epithelial integrity, systemic immunity and increases the severity of childhood respiratory infections such as RSV. In this study the effect of vitamin A in improving P…	2014	#30379
Kapil, Umesh; Dwivedi, Shraddha; Sachdev, Harshpal S; Dwivedi, S N; Pandey, R M; Hirdyani, Harsha; Upadhyay, Ashish 2014 Resolution of Bitot's spots following mega-dose vitamin A supplementation in children between 1 and 5 years of age. Public health nutrition 17 7 1614-9 https://dx.doi.org/10.1017/S1368980013001584	Resolution of Bitot's spots following mega-dose vitamin A supplementation in children between 1 and 5 years of age.	Kapil, Umesh; Dwivedi, Shraddha; Sachdev, Harshpal S; Dwivedi, S N; Pandey, R M; Hirdyani, Harsha; Upadhyay, Ashish	OBJECTIVE: The prevalence of Bitot's spots (BS) is often used to quantify vitamin A deficiency burden in India, both before and after mega-dose vitamin A supplementation (MVAS) programmes. However, the proportion of BS cured following this intervention is unclear in contemporary times. The current study evaluated the responsiveness of BS over 1 year to MVAS administered as per the national progra…	2014	#5437
Chamnan C.; Skau J.K.H.; Roos N.; Dijkhuizen M.A.; Berger J.; Friis H.; Michaelsen K.F.; Wieringa F.T. 2013 Body composition in relation to micronutrient status in cambodian infants: The winfood project Annals of Nutrition and Metabolism 63 SUPPL. 1 1452 http://dx.doi.org/10.1159/000354245	Body composition in relation to micronutrient status in cambodian infants: The winfood project	Chamnan C.; Skau J.K.H.; Roos N.; Dijkhuizen M.A.; Berger J.; Friis H.; Michaelsen K.F.; Wieringa F.T.	Background and objectives: Malnutrition in infancy and early childhood is responsible for over 3 million child deaths yearly. Moreover, malnutrition in early childhood predisposes to a higher risk for non-communicable diseases such as obesity and cardio-vascular diseases later in life through metabolic alterations which are still not fully understood. Rapid growth during the first 2 years of life…	2013	#30921
NCT02027610, 2013 Vitamin A, Stool Microbiota and Vaccine Response in Bangladeshi Infants	Vitamin A, Stool Microbiota and Vaccine Response in Bangladeshi Infants	NCT02027610,	Hypotheses and Specific Aims The investigators will test the hypotheses that VAS at birth will (1) improve production of new T cells at 1-2 yr of age; (2) improve T-cell memory responses at 1-2 yr of age to vaccines given early in infancy (birth-14 wk); and (3) alter intestinal colonization early in infancy (6, 11 and 15 wk) and at 1-2 yr of age to increase Bifidobacterium and other healthy bacte…	2013	#47080
[truncated: 96 more rows]

## Sheet: 2B Intake Status
Excel sheet 2B Intake status relationships	186
Reference	Title		Abstract	year published
Systematic Review																RISK OF BIAS ASSESSMENT
[truncated: 195 more rows]

## Sheet: 2C  Status Outcome
Excel sheet 2C Status outcome relationships	=100+103
Reference	Title		Abstract	Year published
Systematic Review
Reference	Title	Authors	Abstract	Published Year	Covidence #	Systematic review	Last Search Date	Specific Question Asked	Participant Ages Included	Intervention/Exposure Assessed	All Outcomes Searched For	Adverse Effects or Toxic Effects	Number of Included RCTs and CTCs	Number of Included Observational Studies	Number of Participants
(none found)
RCTs and other Trials
[truncated: 190 more rows]

## Sheet: 3. Factorial
Excel sheet 3. Factorial relationships		119
Reference	Title	Abstract	Year
[truncated: 129 more rows]

## Sheet: 4. Adverse Effects
Excel sheet 4. Adverse effects and toxicity	74
[truncated: 97 more rows]

[truncated: 1 more sheets: 5. Potentially useful reviews]
